# Supplementary material for: Understanding the relationship between sleep and quality of life in type 2 diabetes: A systematic review of the literature
Source: J Health Psychol. 2023 Jan 4;28(8):693–710. doi: 10.1177/13591053221140805 (PMC10291116; doi:10.1177/13591053221140805)
Supplement: sj-csv-1-hpq-10.1177_13591053221140805 – for Understanding the relationship between sleep and quality of life in type 2 diabetes: A systematic review of the literature [file sj-csv-1-hpq-10.1177_13591053221140805.csv]

Key	Item Type	Publication Year	Author	Title	Publication Title	ISBN	ISSN	DOI	Url	Abstract Note	Date	Date Added	Date Modified	Access Date	Pages	Num Pages	Issue	Volume	Number Of Volumes	Journal Abbreviation	Short Title	Series	Series Number	Series Text	Series Title	Publisher	Place	Language	Rights	Type	Archive	Archive Location	Library Catalog	Call Number	Extra	Notes	File Attachments	Link Attachments	Manual Tags	Automatic Tags	Editor	Series Editor	Translator	Contributor	Attorney Agent	Book Author	Cast Member	Commenter	Composer
YDC4JGE5	journalArticle	2015	Taveras, EM; Marshall, R; Sharifi, M; Avalon, E; Fiechtner, L; Horan, C; Orav, J; Price, SN; Sequist, T; Slater, D	Connect for Health: Design of a clinical-community childhood obesity intervention testing best practices of positive outliers	CONTEMPORARY CLINICAL TRIALS		1551-7144	10.1016/j.cct.2015.09.022		Background: The Connect for Health study is designed to assess whether a novel approach to care delivery that leverages clinical and community resources and addresses socio-contextual factors will improve body mass index (BMI) and family-centered, obesity-related outcomes of interest to parents and children. The intervention is informed by clinical, community, parent, and youth stakeholders and i…	2015-11	01/07/2022 10:40	01/07/2022 10:40		287-295			45														WOS:000367755200023
4MPQNY44	journalArticle	2010	Cizza, G; Marincola, P; Mattingly, M; Williams, L; Mitler, M; Skarulis, M; Csako, G	Treatment of obesity with extension of sleep duration: a randomized, prospective, controlled trial	CLINICAL TRIALS		1740-7745	10.1177/1740774510368298		Background The prevalence of chronic sleep deprivation is increasing in modern societies with negative health consequences. Recently, an association between short sleep and obesity has been reported. Purpose Primary objectives: To assess the feasibility of increasing sleep duration to a healthy length (approximately 7A1/2 h) and to determine the effect of sleep extension on body weight. Secondary…	2010-06	01/07/2022 10:40	01/07/2022 10:40		274-285		3	7														WOS:000277861400009
3GBQ5Z4G	journalArticle	2014	Qaseem, A; Dallas, P; Owens, DK; Starkey, M; Holty, JEC; Shekelle, P; Amer Coll Phys	Diagnosis of Obstructive Sleep Apnea in Adults: A Clinical Practice Guideline From the American College of Physicians	ANNALS OF INTERNAL MEDICINE		0003-4819	10.7326/M12-3187		Description: The American College of Physicians (ACP) developed this guideline to present the evidence and provide clinical recommendations on the diagnosis of obstructive sleep apnea in adults. Methods: This guideline is based on published literature on this topic that was identified by using MEDLINE (1966 through May 2013), the Cochrane Central Register of Controlled Trials, and the Cochrane Da…	05/08/2014	01/07/2022 10:40	01/07/2022 10:40		210-U169		3	161														WOS:000340486000007
JK927DEG	journalArticle	2007	Albert, A; Florath, I; Rosendahl, U; Hassanein, W; Hodenberg, EV; Bauer, S; Ennker, I; Ennker, J	Effect of surgeon on transprosthetic gradients after aortic valve replacement with Freestyle (R) stentless bioprosthesis and its consequences: A follow-up study in 587 patients	JOURNAL OF CARDIOTHORACIC SURGERY		1749-8090	10.1186/1749-8090-2-40		Background: The implantation of stentless valves is technically demanding and the outcome may depend on the performance of surgeons. We studied systematically the role of surgeons and other possible determinants for mid-term survival, postoperative gradients and Quality of Life (QoL) after aortic valve replacement (AVR) with Freestyle (R) stentless bioprostheses. Methods: Between 1996 and 2003, 5…	2007	01/07/2022 10:40	01/07/2022 10:40					2														WOS:000205631000040
Z9LZ6XVS	journalArticle	2011	Lenders, CM; Gorman, K; Lim-Miller, A; Puklin, S; Pratt, J	Practical Approaches to the Treatment of Severe Pediatric Obesity	PEDIATRIC CLINICS OF NORTH AMERICA		0031-3955	10.1016/j.pcl.2011.09.013		Pediatric obesity is a major public health threat. Obese children and adolescents are at increased risk for many medical and surgical conditions. These conditions may affect their quality of life and life expectancy. The rapidly progressive nature of type 2 diabetes mellitus within the first 5 years of obesity diagnosis is particularly concerning. Because health risk increases with degree of obes…	2011-12	01/07/2022 10:40	01/07/2022 10:40		1425-+		6	58														WOS:000298311700008
HG43WRT9	journalArticle	2017	Caperchione, CM; Bottorff, JL; Oliffe, JL; Johnson, ST; Hunt, K; Sharp, P; Fitzpatrick, KM; Price, R; Goldenberg, SL	The HAT TRICK programme for improving physical activity, healthy eating and connectedness among overweight, inactive men: study protocol of a pragmatic feasibility trial	BMJ OPEN		2044-6055	10.1136/bmjopen-2017-016940		Introduction Physical activity, healthy eating and maintaining a healthy weight are associated with reduced risk of cardiovascular disease, type 2 diabetes and cancer and with improved mental health. Despite these benefits, many men do not meet recommended physical activity guidelines and have poor eating behaviours. Many health promotion programmes hold little appeal to men and consequently fail…	2017-09	01/07/2022 10:40	01/07/2022 10:40				9	7														WOS:000412650700176
SURWR8Y5	journalArticle	2020	Papadakis, JL; Anderson, LM; Garza, K; Feldman, MA; Shapiro, JB; Evans, M; Thompson, LG; Weissberg-Benchell, J	Psychosocial Aspects of Diabetes Technology Use The Child and Family Perspective	ENDOCRINOLOGY AND METABOLISM CLINICS OF NORTH AMERICA		0889-8529	10.1016/j.ecl.2019.10.004		This article offers a systematic review of the literature on psychosocial aspects of technology use in children and adolescents with type 1 diabetes and their families, searching for relevant articles published the past 5 years. Topics included continuous subcutaneous insulin infusion, continuous glucose monitoring, predictive low-glucose suspend, and artificial pancreas systems. The review indic…	2020-03	01/07/2022 10:40	01/07/2022 10:40		127-+		1	49														WOS:000518078700011
UCLGWR9G	journalArticle	2019	Weghuber, D; Barrientos-Perez, M; Kovarenko, M	Youth-Onset Type 2 Diabetes Manifestations in other Specialties: Its Many Disguises	ANNALS OF NUTRITION AND METABOLISM		0250-6807	10.1159/000500234		Background: Youth-onset type 2 diabetes (T2D) is increasing in many countries, creating large personal and societal burdens. While many primary health-care professionals (HCPs) are aware of the classic symptoms of T2D, there are several other manifestations that could indicate its presence. Summary: This narrative review summarizes information on these symptoms and indicators, focusing on those l…	2019	01/07/2022 10:40	01/07/2022 10:40		339-347		4	74														WOS:000470847600009
YZ6N3SLI	journalArticle	2019	Jung, SW; Lee, KJ; Lee, JH	Does Weekend Catch-up Sleep Affect High-Sensitivity C-Reactive Protein Levels Among Korean Workers? A Cross-Sectional Study Using KNHANES	JOURNAL OF OCCUPATIONAL AND ENVIRONMENTAL MEDICINE		1076-2752	10.1097/JOM.0000000000001657		Objective: We sought to determine whether weekend catch-up sleep (CUS) influenced serum high-sensitivity C-reactive protein (hs-CRP) levels in workers. Methods: We analyzed the Korean National Health and Nutrition Examination Survey (2016) data from 3304 workers. Univariate and multivariate logistic regression analyses were used to calculate odds ratios and 95% confidence intervals based on serum…	2019-09	01/07/2022 10:40	01/07/2022 10:40		E367-E373		9	61														WOS:000500762900002
RZJPQ6LA	journalArticle	2019	Brouwer, A; van Raalte, DH; Nguyen, HT; Rutters, F; van de Ven, PM; Elders, PJM; Moll, AC; Van Someren, EJW; Snoek, FJ; Beekman, ATF; Bremmer, MA	Effects of Light Therapy on Mood and Insulin Sensitivity in Patients With Type 2 Diabetes and Depression: Results From a Randomized Placebo-Controlled Trial	DIABETES CARE		0149-5992	10.2337/dc18-1732		OBJECTIVE Depression is common in patients with type 2 diabetes and adversely affects quality of life and diabetes outcomes. We assessed whether light therapy, an antidepressant, improves mood and insulin sensitivity in patients with depression and type 2 diabetes. RESEARCH DESIGN AND METHODS This randomized, double-blind, placebo-controlled trial included 83 patients with depression and type 2 d…	2019-04	01/07/2022 10:40	01/07/2022 10:40		529-538		4	42														WOS:000461816500017
JJ6HSWF9	journalArticle	2008	Bajaj, JS	Minimal hepatic encephalopathy matters in daily life	WORLD JOURNAL OF GASTROENTEROLOGY		1007-9327	10.3748/wjg.14.3609		Minimal hepatic encephalopathy is a neuro-cognitive dysfunction which occurs in an epidemic proportion of cirrhotic patients, estimated as high as 80% of the population tested. It is characterized by a specific, complex cognitive dysfunction which is independent of sleep dysfunction or problems with overall intelligence. Although named "minimal", minimal hepatic encephalopathy (MHE) can have a fa…	21/06/2008	01/07/2022 10:40	01/07/2022 10:40		3609-3615		23	14														WOS:000257580600001
LBYFWCJ8	journalArticle	2014	Pickering, G; Pereira, B; Morel, V; Tiberghien, F; Martin, E; Marcaillou, F; Picard, P; Delage, N; de Montgazon, G; Sorel, M; Roux, D; Dubray, C	Rationale and design of a multicenter randomized clinical trial with memantine and dextromethorphan in ketamine-responder patients	CONTEMPORARY CLINICAL TRIALS		1551-7144	10.1016/j.cct.2014.06.004		The N-methyl-D-aspartate receptor plays an important role in central sensitization of neuropathic pain and N-methyl-D-aspartate receptor antagonists, such as ketamine, memantine and dextromethorphan may be used for persistent pain. However, ketamine cannot be repeated too often because of its adverse events. A drug relay would be helpful in the outpatient to postpone or even cancel the next ketam…	2014-07	01/07/2022 10:40	01/07/2022 10:40		314-320		2	38														WOS:000340301400019
E3S7YLGM	journalArticle	2019	Sethakarun, S; Bijaphala, S; Kitiyakara, C; Boongird, S; Phanachet, P; Reutrakul, S; Pirojsakul, K; Nongnuch, A	Effect of bioelectrical impedance analysis-guided dry weight adjustment, in comparison to standard clinical-guided, on the sleep quality of chronic haemodialysis patients (BEDTIME study): a randomised controlled trial	BMC NEPHROLOGY		1471-2369	10.1186/s12882-019-1405-z		Background Sleep disturbance is common among chronic haemodialysis patients, which leads to poor quality of life, in addition to increased instances of morbidity and mortality. Hypervolemia has been linked to sleep problems observed in chronic haemodialysis patients, which suggests that optimising one's fluid status could improve the sleep quality of this patient group. In our study, we subjectiv…	02/09/2019	01/07/2022 10:40	01/07/2022 10:40				1	20														WOS:000483549900001
5JPFMYHW	journalArticle	2016	Senaratna, CV; English, DR; Currier, D; Perret, JL; Lowe, A; Lodge, C; Russell, M; Sahabandu, S; Matheson, MC; Hamilton, GS; Dharmage, SC	Sleep apnoea in Australian men: disease burden, co-morbidities, and correlates from the Australian longitudinal study on male health	BMC PUBLIC HEALTH		1471-2458	10.1186/s12889-016-3703-8		Background: Obstructive sleep apnoea is a common disorder with under-rated clinical impact, which is increasingly being recognised as having a major bearing on global disease burden. Men are especially vulnerable and become a priority group for preventative interventions. However, there is limited information on prevalence of the condition in Australia, its co-morbidities, and potential risk fact…	31/10/2016	01/07/2022 10:40	01/07/2022 10:40					16														WOS:000392422000002
LCLUMHHB	journalArticle	2021	Potratz, M; Sohns, C; Dumitrescu, D; Sommer, P; Fox, H	Phrenic Nerve Stimulation Improves Physical Performance and Hypoxemia in Heart Failure Patients with Central Sleep Apnea	JOURNAL OF CLINICAL MEDICINE		2077-0383	10.3390/jcm10020202		Background: Central sleep apnea (CSA) is a common comorbidity in patients with heart failure (HF) and has been linked to increased morbidity and mortality risk. In addition, CSA is associated with impaired quality of life, reduced physical performance capacity, and hypoxemia. Phrenic nerve stimulation (PNS) is a novel approach to the treatment of CSA and has been shown to be safe and effective in…	2021-01	01/07/2022 10:40	01/07/2022 10:40				2	10														WOS:000611310500001
HKNQCRQF	journalArticle	2012	Ponikowski, P; Javaheri, S; Michalkiewicz, D; Bart, BA; Czarnecka, D; Jastrzebski, M; Kusiak, A; Augostini, R; Jagielski, D; Witkowski, T; Khayat, RN; Oldenburg, O; Gutleben, KJ; Bitter, T; Karim, R; Iber, C; Hasan, A; Hibler, K; Germany, R; Abraham, WT	Transvenous phrenic nerve stimulation for the treatment of central sleep apnoea in heart failure	EUROPEAN HEART JOURNAL		0195-668X	10.1093/eurheartj/ehr298		Periodic breathing with central sleep apnoea (CSA) is common in heart failure patients and is associated with poor quality of life and increased risk of morbidity and mortality. We conducted a prospective, non-randomized, acute study to determine the feasibility of using unilateral transvenous phrenic nerve stimulation for the treatment of CSA in heart failure patients. Thirty-one patients from s…	2012-04	01/07/2022 10:40	01/07/2022 10:40		889-894		7	33														WOS:000302497800021
9MI5CNP5	journalArticle	2017	Ratjen, I; Schafmayer, C; di Giuseppe, R; Waniek, S; Plachta-Danielzik, S; Koch, M; Burmeister, G; Nothlings, U; Hampe, J; Schlesinger, S; Lieb, W	Postdiagnostic physical activity, sleep duration, and TV watching and all-cause mortality among long-term colorectal cancer survivors: a prospective cohort study	BMC CANCER		1471-2407	10.1186/s12885-017-3697-3		Background: Lifestyle recommendations for cancer survivors are warranted to improve survival. In this study, we aimed to examine the association of total physical activity, different types of physical activity, hours of sleeping at day and night, and hours spent watching television (TV) with all-cause mortality in long-term colorectal cancer (CRC) survivors. Methods: We assessed physical activity…	25/10/2017	01/07/2022 10:40	01/07/2022 10:40					17														WOS:000413783800002
4N3UD9GJ	journalArticle	2004	Nicholson, B; Verma, S	Comorbidities in chronic neuropathic pain	PAIN MEDICINE		1526-2375	10.1111/j.1526-4637.2004.04019.x		Neuropathic pain arises from a lesion or dysfunction within the nervous system; the specific mechanisms that elicit neuropathic pain symptoms are the subject of ongoing research. It is generally acknowledged that neuropathic pain is extremely difficult to treat, and a major factor impacting outcomes is the presence of comorbidities such as poor sleep, depressed mood, and anxiety. Patients who suf…	2004-03	01/07/2022 10:40	01/07/2022 10:40		S9-S27			5														WOS:000220593200003
YIJLKDFN	journalArticle		Hart, CN; Hawley, NL; Coffman, DL; Raynor, HA; Carskadon, MA; Jelalian, E; Owens, JA; Spaeth, A; Wing, RR	Randomized controlled trial to enhance children's sleep, eating, and weight	PEDIATRIC RESEARCH		0031-3998	10.1038/s41390-021-01870-3		Background The present study assessed the efficacy of a behavioral intervention to enhance children's sleep and reduce caloric intake and body mass index (BMI) change. Methods Seventy-eight children 8-11 years old who slept 9.5 h/night or less were randomized to the sleep intervention or to no treatment control. The primary outcome was 2-month change in the actigraph-estimated sleep period; chang…		01/07/2022 10:40	01/07/2022 10:40																			WOS:000733868900002
PWLIWBPV	journalArticle	2019	Bluher, M	Obesity: global epidemiology and pathogenesis	NATURE REVIEWS ENDOCRINOLOGY		1759-5029	10.1038/s41574-019-0176-8		The prevalence of obesity has increased worldwide in the past similar to 50 years, reaching pandemic levels. Obesity represents a major health challenge because it substantially increases the risk of diseases such as type 2 diabetes mellitus, fatty liver disease, hypertension, myocardial infarction, stroke, dementia, osteoarthritis, obstructive sleep apnoea and several cancers, thereby contributi…	2019-05	01/07/2022 10:40	01/07/2022 10:40		288-298		5	15														WOS:000464185300012
P7HFW8BD	journalArticle	2021	Chua, RXY; Tay, MJY; Ooi, DSQ; Siah, KTH; Tham, EH; Shek, LPC; Meaney, MJ; Broekman, BFP; Loo, EXL	Understanding the Link Between Allergy and Neurodevelopmental Disorders: A Current Review of Factors and Mechanisms	FRONTIERS IN NEUROLOGY		1664-2295	10.3389/fneur.2020.603571		Both allergic diseases and neurodevelopmental disorders are non-communicable diseases (NCDs) that not only impact on the quality of life and but also result in substantial economic burden. Immune dysregulation and inflammation are typical hallmarks in both allergic and neurodevelopmental disorders, suggesting converging pathophysiology. Epidemiological studies provided convincing evidence for the…	15/02/2021	01/07/2022 10:40	01/07/2022 10:40					11														WOS:000623209400001
T35W9AH4	journalArticle	2017	Pekel, NB; Yildiz, D; Kahvecioglu, S; Kilic, AK; Yildiz, A; Seferoglu, M; Gunes, A	RESTLESS LEGS SYNDROME AND RELATED FACTORS IN PERITONEAL DIALYSIS PATIENTS	ACTA MEDICA MEDITERRANEA		0393-6384	10.19193/0393-6384_2017_1_016		Introduction: Restless Legs Syndrome (RLS) mostly occurs in hemodialysis (HD) patients but there are limited studies about RLS frequency in peritoneal dialysis (PD) patients. In this study patients who were undergoing PD were screened for RLS and analyzed for associated factors. Material and methods: The study group was consisting of 69 PD patients and 43 healty controls. Beck Depression Inventor…	2017	01/07/2022 10:40	01/07/2022 10:40		101-105		1	33														WOS:000397226800016
MTFMML2Q	journalArticle	2003	O'Brien, PE; Dixon, JB	Laparoscopic adjustable gastric banding in the treatment of morbid obesity	ARCHIVES OF SURGERY		0004-0010	10.1001/archsurg.138.4.376		THE epidemic of obesity requires an intervention that is both effective and broadly acceptable. Conventional medical programs have been ineffective. Traditional surgical approaches, such as gastric bypass and biliopancreatic diversion, are accepted by less than 1% of the severely obese each year. Laparoscopic adjustable gastric banding (LAGB) has been in clinical use for 8 years and it is timely …	2003-04	01/07/2022 10:40	01/07/2022 10:40		376-382		4	138														WOS:000182030500005
NTATRMPI	journalArticle	2016	Gruver, RS; Bishop-Gilyard, CT; Lieberman, A; Gerdes, M; Virudachalam, S; Suh, AW; Kalra, GK; Magge, SN; Shults, J; Schreiner, MS; Power, TJ; Berkowitz, RI; Fiks, AG	A Social Media Peer Group Intervention for Mothers to Prevent Obesity and Promote Healthy Growth from Infancy: Development and Pilot Trial	JMIR RESEARCH PROTOCOLS		1929-0748	10.2196/resprot.5276		Background: Evidence increasingly indicates that childhood obesity prevention efforts should begin as early as infancy. However, few interventions meet the needs of families whose infants are at increased obesity risk due to factors including income and maternal body mass index (BMI). Social media peer groups may offer a promising new way to provide these families with the knowledge, strategies, …	2016-07	01/07/2022 10:40	01/07/2022 10:40		256-270		3	5														WOS:000381214600025
5ZJWJVUR	journalArticle	2013	Daniel, S; Soleymani, T; Garvey, WT	A complications-based clinical staging of obesity to guide treatment modality and intensity	CURRENT OPINION IN ENDOCRINOLOGY DIABETES AND OBESITY		1752-296X	10.1097/01.med.0000433067.01671.f5		Purpose of reviewThe current medical model for obesity management is BMI-centric because BMI is the predominant measure used to gauge disease severity, as well as indications for various treatment modalities. Recent advancements in therapy and understanding of the relationship between BMI and obesity-related complications call for a re-examination of this approach.Recent findingsAdvancements in t…	2013-10	01/07/2022 10:40	01/07/2022 10:40		377-388		5	20														WOS:000326587900003
GLK6INFP	journalArticle	2020	Partridge, SR; Raeside, R; Singleton, AC; Hyun, K; Latham, Z; Grunseit, A; Steinbeck, K; Chow, C; Redfern, J	Text Message Behavioral Intervention for Teens on Eating, Physical Activity and Social Wellbeing (TEXTBITES): Protocol for a Randomized Controlled Trial	JMIR RESEARCH PROTOCOLS		1929-0748	10.2196/16481		Background: Obesity is among the most significant health challenges facing today's adolescents. Weight gain during adolescence is related to cardiovascular disease, type 2 diabetes, and some cancers in later life. Presently, adolescents living in Australia have limited access to age-appropriate obesity prevention services. Objective: This study aims to investigate whether a two-way text message p…	2020-02	01/07/2022 10:40	01/07/2022 10:40				2	9														WOS:000518843100023
XWTY8ZIK	journalArticle	2011	Taylor, BJ; Heath, ALM; Galland, BC; Gray, AR; Lawrence, JA; Sayers, RM; Dale, K; Coppell, KJ; Taylor, RW	Prevention of Overweight in Infancy (POI.nz) study: a randomised controlled trial of sleep, food and activity interventions for preventing overweight from birth	BMC PUBLIC HEALTH		1471-2458	10.1186/1471-2458-11-942		Background: Rapid weight gain during the first three years of life predicts child and adult obesity, and also later cardiovascular and other morbidities. Cross-sectional studies suggest that infant diet, activity and sleep are linked to excessive weight gain. As intervention for overweight children is difficult, the aim of the Prevention of Overweight in Infancy (POI.nz) study is to evaluate two …	19/12/2011	01/07/2022 10:40	01/07/2022 10:40					11														WOS:000301520600001
IF3F8E9L	journalArticle	2014	Bjorvatn, B; Pallesen, S; Gronli, J; Sivertsen, B; Lehmann, S	PREVALENCE AND CORRELATES OF INSOMNIA AND EXCESSIVE SLEEPINESS IN ADULTS WITH OBSTRUCTIVE SLEEP APNEA SYMPTOMS	PERCEPTUAL AND MOTOR SKILLS		0031-5125	10.2466/15.06.PMS.118k20w3		This study investigated the prevalence and correlates of insomnia and excessive sleepiness in adults presenting symptoms of obstructive sleep apnea (OSA) in the general population. Randomly selected participants (N=1,502; 50.7% men, 49.3% women), ages 40 to 70 yr. (M=53.6, SD=8.5) were interviewed over the telephone. Insomnia and excessive sleepiness (hypersomnia) were assessed with the Bergen In…	2014-04	01/07/2022 10:40	01/07/2022 10:40		571-586		2	118														WOS:000334592700019
K5XVFI4M	journalArticle	2006	Vergne-Salle, P; Coyral, D; Dufauret, K; Bonnet, C; Bertin, P; Treves, R	Is restless legs syndrome underrecognized? Current management	JOINT BONE SPINE		1297-319X	10.1016/j.jbspin.2005.03.011		Restless legs syndrome (RLS) is a poorly understood sensory-motor neurological disorder whose prevalence in Caucasian populations ranges from 10% to 15%. The patient reports unpleasant sensations in the lower limbs with dysesthesia resulting in an urge to move the legs. The symptoms occur during periods of inactivity, increasing in the evening and at night. Moving the legs provides relief. In 80%…	2006-07	01/07/2022 10:40	01/07/2022 10:40		369-373		4	73														WOS:000239745500006
78BZ76FB	journalArticle	2017	Goldberg, LR; Ponikowski, P; Javaheri, S; Augostini, R; McKane, S; Holcomb, R; Kao, A; Oldenburg, O; Khayat, R; Stellbrink, C; Abraham, WT; Costanzo, MR	In Heart Failure Patients with CSA, Stimulation of the Phrenic Nerve Improves Sleep and Quality of Life	JOURNAL OF CARDIAC FAILURE		1071-9164	10.1016/j.cardfail.2017.07.053			2017-08	01/07/2022 10:40	01/07/2022 10:40		S15-S15		8	23														WOS:000408403100031
KR9BQL2P	journalArticle	2012	Hady, HR; Dadan, J; Golaszewski, P	100 obese patients after laparoscopic adjustable gastric banding - the influence on BMI, gherlin and insulin concentration, parameters of lipid balance and co-morbidities	ADVANCES IN MEDICAL SCIENCES		1896-1126	10.2478/v10039-012-0008-8		Purpose: Obesity is a widespread health issue caused by chronic impaired balance between energy supply and its expenditure. It leads to gathering of excessive fat tissue and numerous co-morbidities. The aim of this study is to present the influence of laparoscopic adjustable gastric banding (LAGB) on plasma ghrelin, insulin, glucose, triglycerides, total, HDL- and LDL-cholesterol concentration as…	2012-06	01/07/2022 10:40	01/07/2022 10:40		58-64		1	57														WOS:000305272600008
3QIVMAWX	journalArticle	2009	Catenacci, VA; Hill, JO; Wyatt, HR	The Obesity Epidemic	CLINICS IN CHEST MEDICINE		0272-5231	10.1016/j.ccm.2009.05.001		Obesity has reached epidemic proportions in the United States, with 35.1% of adults being classified as obese. Obesity affects every segment of the US population and continues to increase steadily, especially in children. Obesity increases the risk for many other chronic diseases, including diabetes mellitus, cardiovascular disease, and nonalcoholic fatty liver disease, and decreases overall qual…	2009-09	01/07/2022 10:40	01/07/2022 10:40		415-+		3	30														WOS:000270089200002
V52T7WIE	journalArticle	2015	Salome, GM; de Almeida, SA; Ferreira, LM	Association of Sociodemographic Factors with Hope for Cure, Religiosity, and Spirituality in Patients with Venous Ulcers	ADVANCES IN SKIN & WOUND CARE		1527-7941	10.1097/01.ASW.0000459844.07689.02		OBJECTIVE: The objective of the study was to evaluate the association of sociodemographic factors with hope for cure and levels of religiosity and spirituality in patients with venous leg ulcers (VLUs). DESIGN: This was a primary, prospective, descriptive, analytical, clinical, nonrandomized study. SETTING: The study was performed at a nursing care and education center of a university hospital in…	2015-02	01/07/2022 10:40	01/07/2022 10:40		76-82		2	28														WOS:000348595600005
SJ75SBHF	journalArticle		Hwang, JH; Ong, HL; Chen, YC	Surgical treatments for obstructive sleep apnea decrease the risk of erectile dysfunction: A nationwide cohort study	ANDROLOGY		2047-2919	10.1111/andr.13126		Background It has been reported that the risk of erectile dysfunction (ED) is significantly higher in patients with obstructive sleep apnea (OSA), compared with patients without OSA. However, there is limited evidence on whether surgical treatments in patients with OSA could decrease ED risk. Objectives To assess the impact of surgical treatments for OSA on the risk of ED by analysis of claims da…		01/07/2022 10:40	01/07/2022 10:40																			WOS:000722463500001
YW835T43	journalArticle	2017	Ramkumar, S; Yang, H; Wang, Y; Nolan, M; Negishi, K; Sanders, P; Marwick, TH	Relation of Functional Status to Risk of Development of Atrial Fibrillation	AMERICAN JOURNAL OF CARDIOLOGY		0002-9149	10.1016/j.amjcard.2016.10.043		Identifying patients at risk is now important as there are demonstrable ways to alter disease progression which could" potentially prevent atrial fibrillation (AF) and its complications. We sought whether impaired functional capacity was associated with risk of AF, independent of myocardial dysfunction. In this community-based study, asymptomatic participants aged >= 65 years were reCruited if th…	15/02/2017	01/07/2022 10:40	01/07/2022 10:40		572-578		4	119														WOS:000394725100011
98QCQ4VA	journalArticle	2021	Franceschi, R; Micheli, F; Mozzillo, E; Cauvin, V; Liguori, A; Soffiati, M; Giani, E	Intermittently Scanned and Continuous Glucose Monitor Systems: A Systematic Review on Psychological Outcomes in Pediatric Patients	FRONTIERS IN PEDIATRICS		2296-2360	10.3389/fped.2021.660173		Aim: To explore the impact of real-time continuous glucose monitoring (rtCGMs) or intermittently scanned/viewed CGM (isCGM) on psychological outcomes in children and caregivers, and to grade the level of evidence. Method: Systematic review of the literature from PubMed, Embase, Cochrane Library, Web of Science, CINAHL, Nursing reference center, Up to date, Google Scholar, and PsycINFO databases. …	05/05/2021	01/07/2022 10:40	01/07/2022 10:40					9														WOS:000651753800001
XJB9552X	journalArticle	2004	Ballantyne, GH; Svahn, J; Capella, RF; Capella, JF; Schmidt, HJ; Wasielewski, A; Davies, RJ	Predictors of prolonged hospital stay following open and laparoscopic gastric bypass for morbid obesity: Body mass index, length of surgery, sleep apnea, asthma and the metabolic syndrome	OBESITY SURGERY		0960-8923	10.1381/0960892041975460		Background: The number of weight reduction operations performed for type II and type III obesity is rapidly escalating. Risk of surgery has been infrequently stratified for patient subgroups. The purpose of this study was to identify patient characteristics that increased the odds of a prolonged hospital length of stay (LOS) following open or laparoscopic Roux-en-Y gastric bypass (RYGBP). Methods…	2004-09	01/07/2022 10:40	01/07/2022 10:40		1042-1050		8	14														WOS:000224183900003
LGLFBJPA	journalArticle	2021	Gantenbein, KV; Kanaka-Gantenbein, C	Mediterranean Diet as an Antioxidant: The Impact on Metabolic Health and Overall Wellbeing	NUTRIENTS		2072-6643	10.3390/nu13061951		It has been established, worldwide, that non-communicable diseases such as obesity, diabetes, metabolic syndrome, and cardiovascular events account for a high percentage of morbidity and mortality in contemporary societies. Several modifiable risk factors, such as sedentary activities, sleep deprivation, smoking, and unhealthy dietary habits have contributed to this increase. Healthy nutrition in…	2021-06	01/07/2022 10:40	01/07/2022 10:40				6	13														WOS:000666212700001
N9ECK8XR	journalArticle	2015	Ranque-Gamier, S; Ammar, D; Bouillet, T	Physical activity and breast cancer	CORRESPONDANCES EN METABOLISMES HORMONES DIABETES ET NUTRITION		2100-9619			Physical activity (PA) in this article is adapted to each patient, unlike sport, forcing practitioners to adapt themselves to its rules. It differs from rehabilitation, while remaining complementary. Prescribed by the physician with a specifies dosage (intensity, type, duration, frequency), it is frames by trained sports educators (University Diploma "Sport and cancer"). Performed under safe cond…	2015-12	01/07/2022 10:40	01/07/2022 10:40		290-296		10	19														WOS:000370311000003
NX67JZTM	journalArticle	1998	Stieger, R; Thurnheer, M; Lange, J	Morbid obesity: 130 consecutive patients with laparoscopic gastric banding	SCHWEIZERISCHE MEDIZINISCHE WOCHENSCHRIFT		0036-7672			Morbid obesity causes co-morbidity such as diabetes mellitus, hypertensive heart disease, sleep apnoea, degenerative bone diseases and increased incidence of malignancy. Life expectancy and quality of life are reduced significantly. Without adequate weight loss, treatment of co-morbidity remains symptomatic only. Surgical treatment of morbid obesity is the one therapy promising long-term success,…	22/08/1998	01/07/2022 10:40	01/07/2022 10:40		1239-1246		34	128														WOS:000075527800001
UN3ULTL4	journalArticle	2013	Savini, I; Catani, MV; Evangelista, D; Gasperi, V; Avigliano, L	Obesity-Associated Oxidative Stress: Strategies Finalized to Improve Redox State	INTERNATIONAL JOURNAL OF MOLECULAR SCIENCES		1422-0067	10.3390/ijms140510497		Obesity represents a major risk factor for a plethora of severe diseases, including diabetes, cardiovascular disease, non-alcoholic fatty liver disease, and cancer. It is often accompanied by an increased risk of mortality and, in the case of non-fatal health problems, the quality of life is impaired because of associated conditions, including sleep apnea, respiratory problems, osteoarthritis, an…	2013-05	01/07/2022 10:40	01/07/2022 10:40		10497-10538		5	14														WOS:000319441500102
GHC663TW	journalArticle	2012	Ota, H; Tamaki, S; Itaya-Hironaka, A; Yamauchi, A; Sakuramoto-Tsuchida, S; Morioka, T; Takasawa, S; Kimura, H	Attenuation of glucose-induced insulin secretion by intermittent hypoxia via down-regulation of CD38	LIFE SCIENCES		0024-3205	10.1016/j.lfs.2011.11.011		Aims: Sleep apnea syndrome (SAS) is characterized by recurrent episodes of oxygen desaturation during sleep, the development of daytime sleepiness, and deterioration in the quality of life. Accumulating evidence suggests the association of intermittent hypoxia (IH), a hallmark of SAS, and type 2 diabetes independently on body mass index and waist circumference. In addition to insulin resistance, …	30/01/2012	01/07/2022 10:40	01/07/2022 10:40		206-211		05-Jun	90														WOS:000307487400006
HM22FRXG	journalArticle	2008	Kroz, M; Feder, G; von Laue, HB; Zerm, R; Reif, M; Girke, M; Matthes, H; Gutenbrunner, C; Heckmann, C	Validation of a questionnaire measuring the regulation of autonomic function	BMC COMPLEMENTARY AND ALTERNATIVE MEDICINE		1472-6882	10.1186/1472-6882-8-26		Background: To broaden the range of outcomes that we can measure for patients undergoing treatment for oncological and other chronic conditions, we aimed to validate a questionnaire measuring self-reported autonomic regulation (aR), i.e. to characterise a subject's autonomic functioning by questions on sleeping and waking, vertigo, morningness-eveningness, thermoregulation, perspiration, bowel mo…	05/06/2008	01/07/2022 10:40	01/07/2022 10:40					8														WOS:000262744800001
ZETV5BU4	journalArticle	2015	Athyros, VG; Pagourelias, ED; Gossios, TD; Vasilikos, VG	Treating Heart Failure with Preserved Ejection Fraction Related to Arterial Stiffness. Can we Kill Two Birds With One Stone?	CURRENT VASCULAR PHARMACOLOGY		1570-1611	10.2174/1570161112666141126150948		Heart failure with preserved ejection fraction (HFpEF). Arterial hypertension (AH), arterial stiffness (AS), older age, and female gender are the main determinants of HFpEF, but several cardiac or extra-cardiac pathologies are also possible causes. The combined ventricular-vascular stiffening (abnormal left atrium-left ventricle coupling related to AS) is the main contributor of the increased pre…	2015	01/07/2022 10:40	01/07/2022 10:40		368-380		3	13														WOS:000357694900011
58RE8N76	journalArticle	2017	Selvakumar, PKC; Kabbany, MN; Nobili, V; Alkhouri, N	Nonalcoholic Fatty Liver Disease in Children Hepatic and Extrahepatic Complications	PEDIATRIC CLINICS OF NORTH AMERICA		0031-3955	10.1016/j.pcl.2017.01.008		Nonalcoholic fatty liver disease (NAFLD) is considered the hepatic manifestation of metabolic syndrome and has become the most common form of chronic liver disease in children and adolescents. The histologic spectrum of NAFLD is broad ranging, from the relatively benign form of simple steatosis to the aggressive form of nonalcoholic steatohepatitis, eventually leading to fibrosis and cirrhosis. N…	2017-06	01/07/2022 10:40	01/07/2022 10:40		659-+		3	64														WOS:000403381900014
7F8IR743	journalArticle	2017	Milla, CE; Ratjen, F; Marigowda, G; Liu, F; Waltz, D; Rosenfeld, M; VX13-809-011 Part B Investigator	Lumacaftor/Ivacaftor in Patients Aged 6-11 Years with Cystic Fibrosis and Homozygous for F508del-CFTR	AMERICAN JOURNAL OF RESPIRATORY AND CRITICAL CARE MEDICINE		1073-449X	10.1164/rccm.201608-1754OC		Rationale: Combination lumacaftor/ivacaftor has been shown to improve lung function and other endpoints in patients aged 12 years and older with cystic fibrosis and homozygous for F508del-CFTR, but it has not been assessed in younger patients. Objectives: In this open-label phase III trial, we evaluated the safety, tolerability, pharmacodynamics, and efficacy of lumacaftor/ivacaftor combination t…	01/04/2017	01/07/2022 10:40	01/07/2022 10:40		912-920		7	195														WOS:000398017200014
6R7RI7FB	journalArticle	2019	Sheshadri, A; Kittiskulnam, P; Johansen, KL	Higher Physical Activity Is Associated With Less Fatigue and Insomnia Among Patients on Hemodialysis	KIDNEY INTERNATIONAL REPORTS		2468-0249	10.1016/j.ekir.2018.10.014		Introduction: Patients on hemodialysis experience a heavy burden of symptoms that may be related to the low levels of physical activity reported in this population. We hypothesized that physical activity would be inversely related to symptom severity and that depression might mediate this association. Methods: We designed a cross-sectional study of 48 patients receiving hemodialysis at 3 San Fran…	2019-02	01/07/2022 10:40	01/07/2022 10:40		285-292		2	4														WOS:000457641000012
SVQHVNDY	journalArticle	2020	Hong, SO; Poomkonsarn, S; Millesi, G; Liu, SYC	Upper airway stimulation as an alternative to maxillomandibular advancement for obstructive sleep apnoea in a patient with dentofacial deformity: case report with literature review	INTERNATIONAL JOURNAL OF ORAL AND MAXILLOFACIAL SURGERY		0901-5027	10.1016/j.ijom.2019.08.008		Obstructive sleep apnoea (OSA) is characterized by repeated upper airway collapse leading to oxygen desaturation resulting in cardiovascular and neurocognitive sequelae. Upper airway surgeries such as palatopharyngoplasty, tongue base surgery, and maxillomandibular advancement can improve patient tolerance of continuous positive airway pressure, quality of life, and the severity of OSA. Upper air…	2020-07	01/07/2022 10:40	01/07/2022 10:40		908-913		7	49														WOS:000546907000011
LLFF49EM	journalArticle	2006	Smith, MT; Perlis, ML	Who is a candidate for cognitive-behavioral therapy for insomnia?	HEALTH PSYCHOLOGY		0278-6133	10.1037/0278-6133.25.1.15		Chronic insomnia impacts 1 in 10 adults and is linked to accidents, decreased quality of life, diminished work productivity, and increased long-term risk for medical and psychiatric diseases such as diabetes and depression. Recent National Institutes of Health consensus statements and the American Academy of Sleep Medicine's Practice Parameters recommend that cognitive-behavioral therapy for inso…	2006-01	01/07/2022 10:40	01/07/2022 10:40		15-19		1	25														WOS:000235123300003
LXJ5TKBR	journalArticle	2017	Kim, SY; Bang, W; Choi, HG	Analysis of the prevalence of and factors associated with overactive bladder in adult Korean women	PLOS ONE		1932-6203	10.1371/journal.pone.0185592		Background Overactive bladder (OAB) is one of the most prevalent lower urinary tract conditions and has been suggested to be related to various factors. We assessed the prevalence of and factors associated with OAB in women based on a large cross-sectional, population-based study of adult Korean women. Methods The Korean community health survey (KCHS) of 2012 was reviewed, and 107,950 female part…	28/09/2017	01/07/2022 10:40	01/07/2022 10:40				9	12														WOS:000411985200089
FX5IXVIA	journalArticle	2021	Fenton, S; Burrows, TL; Collins, CE; Rayward, AT; Murawski, B; Duncan, MJ	Efficacy of a Multi-Component m-Health Diet, Physical Activity, and Sleep Intervention on Dietary Intake in Adults with Overweight and Obesity: A Randomised Controlled Trial	NUTRIENTS		2072-6643	10.3390/nu13072468		This three-arm randomised controlled trial evaluated whether (1) a multi-component weight loss intervention targeting diet, physical activity (PA), and sleep was effective at improving dietary intake over six months and 12 months, compared with a control, and (2) the enhanced diet, PA, and sleep intervention was more effective at improving dietary intake than the traditional diet and PA intervent…	2021-07	01/07/2022 10:40	01/07/2022 10:40				7	13														WOS:000676827200001
LM6GHDX7	journalArticle	2018	Mendelson, M; Bailly, S; Marillier, M; Flore, P; Borel, JC; Vivodtzev, I; Doutreleau, S; Verges, S; Tamisier, R; Pepin, JL	Obstructive Sleep Apnea Syndrome, Objectively Measured Physical Activity and Exercise Training Interventions: A Systematic Review and Meta-Analysis	FRONTIERS IN NEUROLOGY		1664-2295	10.3389/fneur.2018.00073		A systematic review of English and French articles using Pubmed/Medline and Embase included studies assessing objective physical activity levels of obstructive sleep apnea (OSA) patients and exploring the effects of exercise training on OSA severity, body mass index (BMI), sleepiness, and cardiorespiratory fitness [peak oxygen consumption (VO2peak)]. Two independent reviewers analyzed the studies…	22/02/2018	01/07/2022 10:40	01/07/2022 10:40					9														WOS:000425784100001
TM32HGS7	journalArticle	2016	Yildiz, D; Kahvecioglu, S; Buyukkoyuncu, N; Kilic, AK; Yildiz, A; Gul, CB; Seferoglu, M; Tufan, F	Restless-legs syndrome and insomnia in hemodialysis patients	RENAL FAILURE		0886-022X	10.3109/0886022X.2015.1111118		Aim/background: Restless legs syndrome (RLS) is a common neurological movement disorder which is commonly seen in hemodialysis (HD) patients. Insomnia, depression, and anxiety disorders frequently show concurrence. In this study, we aimed to investigate RLS and insomnia prevalence and related factors in HD patients. Subjects and methods: Patients who were under HD treatment and healthy controls w…	2016	01/07/2022 10:40	01/07/2022 10:40		194-197		2	38														WOS:000378052200004
GC8YKD7S	journalArticle	2009	Dixon, JB	Referral for a Bariatric Surgical Consultation: It is Time to Set a Standard of Care	OBESITY SURGERY		0960-8923	10.1007/s11695-008-9765-7		Indications for bariatric surgery have been clear for some time and many would say that they are conservative. Unfortunately few eligible candidates seek or are referred for bariatric surgery, with less than 1% currently treated annually. In recent years, the evidence base supporting surgical therapy has strengthened with demonstrable improvements in both safety and efficacy. We now have evidence…	2009-05	01/07/2022 10:40	01/07/2022 10:40		641-644		5	19														WOS:000266585500018
MSQBVRDS	journalArticle	2021	Alruwaili, H; Dehestani, B; le Roux, CW	Clinical Impact of Liraglutide as a Treatment of Obesity	CLINICAL PHARMACOLOGY-ADVANCES AND APPLICATIONS		1179-1438	10.2147/CPAA.S276085		Obesity is defined as a chronic, complex, relapsing disease characterized by excessive adipose tissue. Obesity impacts an individual's health by increasing complications such as prediabetes, type 2 diabetes mellitus (T2DM), hypertension, dyslipidemia, metabolic syndrome, cardiovascular disease, nonalcoholic fatty liver disease (NAFLD), cancers (eg endometrial), and obstructive sleep apnea (OSA). …	2021	01/07/2022 10:40	01/07/2022 10:40		53-60			13														WOS:000630318900001
XN5B3ID2	journalArticle	2017	Shin, CH; Grabitz, SD; Timm, FP; Mueller, N; Chhangani, K; Ladha, K; Devine, S; Kurth, T; Eikermann, M	Development and validation of a Score for Preoperative Prediction of Obstructive Sleep Apnea (SPOSA) and its perioperative outcomes	BMC ANESTHESIOLOGY		1471-2253	10.1186/s12871-017-0361-z		Background: Postoperative respiratory complications (PRCs) are associated with significant morbidity, mortality, and hospital costs. Obstructive sleep apnea (OSA), often undiagnosed in the surgical population, may be a contributing factor. Thus, we aimed to develop and validate a score for preoperative prediction of OSA (SPOSA) based on data available in electronic medical records preoperatively.…	30/05/2017	01/07/2022 10:40	01/07/2022 10:40					17														WOS:000402593400002
I86QADY9	journalArticle	2016	Veauthier, C; Paul, F	Therapy of fatigue in multiple sclerosis. A treatment algorithm	NERVENARZT		0028-2804	10.1007/s00115-016-0128-7		Fatigue is one of the most frequent symptoms of multiple sclerosis (MS) and one of the main reasons for underemployment and early retirement. The mechanisms of MS-related fatigue are unknown but comorbid disorders play a major role. Anemia, diabetes, side effects of medication and depression should be ruled out. Moreover, excessive daytime sleepiness (EDS) should be differentiated from fatigue. N…	2016-12	01/07/2022 10:40	01/07/2022 10:40		1310-1321		12	87														WOS:000389988000010
2IJ544JV	journalArticle	2019	Iapichino, MC	Tapentadol prolonged release for pain control in a frail obese patient: a case report	EUROPEAN REVIEW FOR MEDICAL AND PHARMACOLOGICAL SCIENCES		1128-3602			We present the case of a 59-year-old woman with third-grade obesity and severe comorbidities including osteoporosis, dyslipidemia, diabetes mellitus, hypertension, night eating following bariatric biliary-intestinal by-pass surgery, severe fibromyalgia, poly-arthrosis, lumbar disc herniation in L5S1, sleep disorders and sleep apnea syndrome, and emotional disorders with anxiety and depression, wh…	2019-11	01/07/2022 10:40	01/07/2022 10:40		51-54			23														WOS:000498387100009
LD5E7MWP	journalArticle	2021	Kermansaravi, M; Chiappetta, S; Lainas, P; Kassir, R	Orthostatic Intolerance after Bariatric Surgery: a Systematic Review	OBESITY SURGERY		0960-8923	10.1007/s11695-021-05266-4		Predisposing factors of new-onset orthostatic intolerance (OI) after bariatric surgery (BS) are unknown. The purpose of this study is to summarize current existing data on new-onset OI after BS. Materials and methods were considered for a search of articles that were published by the 30(th) of July 2020. A systematic review in accordance with the Preferred Reporting Items for Systematic Reviews a…	2021-05	01/07/2022 10:40	01/07/2022 10:40		2250-2254		5	31														WOS:000624423500001
UB4IVCU3	journalArticle	2008	Oldenburg, O; Horstkotte, D	Quality of life in patients with chronic heart failure and Cheyne-Stokes respiration	SLEEP MEDICINE		1389-9457	10.1016/j.sleep.2007.12.014			2008-08	01/07/2022 10:40	01/07/2022 10:40		601-602		6	9														WOS:000259587800003
GGIPV2ED	journalArticle	2006	Arora, V; Dunphy, C; Chang, VY; Ahmad, F; Humphrey, HJ; Meltzer, D	The effects of on-duty napping on intern sleep time and fatigue	ANNALS OF INTERNAL MEDICINE		0003-4819	10.7326/0003-4819-144-11-200606060-00005		Background: Naps during extended work shifts are effective in reducing fatigue in other industries, but the use of a nap as a countermeasure to prevent fatigue in residents is uncertain. Objective: To assess the effects of a call-night nap on resident sleep and fatigue. Design: 1-year, within-participant, paired trial with crossover at midmonth. Setting: Academic teaching hospital. Participants: …	06/06/2006	01/07/2022 10:40	01/07/2022 10:40		792-798		11	144														WOS:000238057000002
DFMRM5JQ	journalArticle	2013	Afsar, B; Elsurer, R	The Relationship Between Sleep Quality and Daytime Sleepiness and Various Anthropometric Parameters in Stable Patients Undergoing Hemodialysis	JOURNAL OF RENAL NUTRITION		1051-2276	10.1053/j.jrn.2012.06.006		Objective: This study evaluates the relationship between sleep quality and daytime sleepiness and body mass index (BMI), waist circumference (WC), waist to hip ratio (WHR), and conicity index in stable patients undergoing hemodialysis (HD). Design and Methods: This was a cross-sectional study. Patients regularly received dialysis treatment in a state hospital. Study participants had a medical his…	2013-07	01/07/2022 10:40	01/07/2022 10:40		296-301		4	23														WOS:000320653100009
H57AP8N3	journalArticle	2020	Kim, S; Ko, YH; Song, Y; Kang, MJ; Lee, H; Kim, SH; Jeon, JY; Cho, YU; Yi, G; Han, J	Pre-post analysis of a social capital-based exercise adherence intervention for breast cancer survivors with moderate fatigue: a randomized controlled trial	SUPPORTIVE CARE IN CANCER		0941-4355	10.1007/s00520-020-05363-7		Purpose This study assessed the effectiveness of the Better Life After Cancer: Energy, Strength, and Support (BLESS) program, a 12-week social capital-based exercise adherence program for breast cancer survivors (BCS), regarding cancer-related fatigue (CRF), quality of life (QOL), physical activity, and psychosocial characteristics. Methods Forty-eight BCS with moderate or high (>= 4) CRF partici…	2020-11	01/07/2022 10:40	01/07/2022 10:40		5281-5289		11	28														WOS:000516818800002
8J3SGMH9	journalArticle	2012	Salas, RE; Kwan, AB	The Real Burden of Restless Legs Syndrome: Clinical and Economic Outcomes	AMERICAN JOURNAL OF MANAGED CARE		1088-0224			Restless legs syndrome (RLS) is a highly prevalent and substantially underdiagnosed sensorimotor disorder. Only relatively recently have the large impact on patient quality of life (QoL) and the economic burden associated with RLS become more widely recognized. QoL in patients with RLS has been shown to be worse than that of many other chronic conditions, including type 2 diabetes, clinical depre…	2012-10	01/07/2022 10:40	01/07/2022 10:40		S207-S212		9	18														WOS:000310997200001
PVHB8CV2	journalArticle	2011	Knight, JA	Diseases and Disorders Associated with Excess Body Weight	ANNALS OF CLINICAL AND LABORATORY SCIENCE		0091-7370			Excess body weight is a very serious problem, especially in North America and Europe. It has been referred to as a "pandemic" since it has progressively increased over the past several decades. Moreover, excess body weight significantly increases the risk of numerous diseases and clinical disorders, including all-cause mortality, coronary and cerebrovascular diseases, various cancers, type 2 diab…	2011	01/07/2022 10:40	01/07/2022 10:40		107-121		2	41														WOS:000294371100001
BERPFB78	journalArticle	2007	Harrington, JM; Wells, CL	Cardiovascular and pulmonary considerations of the obese patient for the rehabilitation clinician	BARIATRIC NURSING AND SURGICAL PATIENT CARE		1557-1459	10.1089/bar.2007.9951		The prevalence of obesity continues to rise worldwide and presents a challenge to all health-care providers. Obesity has pathophysiological effects upon all major systems of the body. Obesity has been linked to an increased risk for many health disorders, including type 2 diabetes, mellitus, hypertension, cardiovascular disease, stroke, and certain cancers. There are changes with basic lung volum…	2007	01/07/2022 10:40	01/07/2022 10:40		267-280		4	2														WOS:000255359900026
WK4KPYUG	journalArticle		Phillips, AE; Steel, JL; Amin, A; Wijkstrom, M; Zureikat, A; Tillman, E; Jones, R; Patel, S; Fehrman, N; Starinsky, S; Nalitt, H; Yadav, D; Slivka, A; Bellin, MD; Carroll, A; Humar, A	Psychosocial outcomes 1-year post total pancreatectomy and autologous islet cell transplant	PEDIATRIC TRANSPLANTATION		1397-3142	10.1111/petr.14167		Background A paucity of research regarding the psychosocial outcomes after TPIAT exists. Methods Adults (>18 years), adolescents (13-18 years), and children (5-12 years) with their parents were administered questionnaires at the time of evaluation for TPIAT and 1-year postsurgery to assess psychosocial outcomes. Results A total of 13 adults (6 male, 46%; mean age 35.2 years) and 9 children/adoles…		01/07/2022 10:40	01/07/2022 10:40																			WOS:000708855600001
PQS7GUNC	journalArticle	2006	Chevallier, JM; Daoud, F; Szwarcensztein, K; Volcot, MF; Rupprecht, M	Medicoeconomic evaluation of the treatment of morbid obesity by swedish adjustable gastric banding (SAGB)	ANNALES DE CHIRURGIE		0003-3944	10.1016/j.anchir.2005.09.014		Introduction: Aim of the present study was to analyze the medicoeconomic impact of each treatment for obesity in France, taking into account morbid obesity-associated comorbidities from a health insurance perspective and to calculate the cost-effectiveness ratio of SAGB compared to the non-surgical treatment for various kinds of patients, as well as the budget impact on a given cohort of patients…	2006-01	01/07/2022 10:40	01/07/2022 10:40		Dec-21		1	131														WOS:000234763400004
NBK8BDJE	journalArticle	2018	Papaioannou, O; Karampitsakos, T; Barbayianni, I; Chrysikos, S; Xylourgidis, N; Tzilas, V; Bouros, D; Aidinis, V; Tzouvelekis, A	Metabolic Disorders in Chronic Lung Diseases	FRONTIERS IN MEDICINE		2296-858X	10.3389/fmed.2017.00246		Chronic lung diseases represent complex diseases with gradually increasing incidence, characterized by significant medical and financial burden for both patients and relatives. Their increasing incidence and complexity render a comprehensive, multidisciplinary, and personalized approach critically important. This approach includes the assessment of comorbid conditions including metabolic dysfunct…	18/01/2018	01/07/2022 10:40	01/07/2022 10:40					4														WOS:000422787400001
RU8ZV3ZE	journalArticle	2017	Kim, SY; Bang, W; Choi, HG	Analysis of the prevalence and associated factors of overactive bladder in adult Korean men	PLOS ONE		1932-6203	10.1371/journal.pone.0175641		Overactive bladder (OAB) is a prevalent condition characterized by lower urinary tract symptoms (LUTS). Age, education, income, marital status, sleep, and emotional problems have been associated with OAB; however, conflicting results exist. The present study was conducted to estimate the prevalence of OAB and comprehensively analyze its associated factors in a large cross-sectional, population-ba…	13/04/2017	01/07/2022 10:40	01/07/2022 10:40				4	12														WOS:000399955400076
93YT99YR	journalArticle	2016	Tauber, M; Diene, G; Molinas, C	Sequelae of GH Treatment in Children with PWS	PEDIATRIC ENDOCRINOLOGY REVIEWS PER		1565-4753	10.17458/PER.2016.TDM.SequelaeofGH		More than 15 years after rGH was granted marketing authorization for children with PWS, a review of the sequelae, side effects and safety issues of rGH therapy is timely. The publications on issues concerning respiratory function, glucose metabolism, fat mass, and scoliosis at baseline and with rGH treatment are herein presented. We discuss the impact of rGH side effects, make proposals to preven…	2016-12	01/07/2022 10:40	01/07/2022 10:40		138-146		2	14														WOS:000404094000006
S3KWV326	journalArticle	2018	Bonn, SE; Alexandrou, C; Steiner, KH; Wiklander, K; Ostenson, CG; Lof, M; Lagerros, YT	App-technology to increase physical activity among patients with diabetes type 2-the DiaCert-study, a randomized controlled trial	BMC PUBLIC HEALTH		1471-2458	10.1186/s12889-018-5026-4		Background: Physical activity can decrease the risk of complications related to diabetes type 2. Feasible and scalable strategies to implement support for a healthy lifestyle for patients in primary care are needed. The aim of the DiaCert-study is to evaluate a digital healthcare platform and the effect of a 12-week long smartphone-app physical activity intervention aiming at increasing physical …	10/01/2018	01/07/2022 10:40	01/07/2022 10:40					18														WOS:000422802900002
SBHER5QV	journalArticle	2010	Moock, J; Hessel, F; Ziegeler, D; Kubiak, T; Kohlmann, T	Development and Testing of the Insulin Treatment Experience Questionnaire (ITEQ)	PATIENT-PATIENT CENTERED OUTCOMES RESEARCH		1178-1653	10.2165/11319510-000000000-00000		Objectives: To develop and psychometrically evaluate a domain-specific questionnaire to assess subtle but clinically relevant differences in treatment experiences and satisfaction over a wide range of currently available insulin therapy regimens. The study focussed on patients with type 2 diabetes mellitus and placed particular attention on the impact of different forms of insulin therapy on diab…	01/03/2010	01/07/2022 10:40	01/07/2022 10:40		45-58		1	3														WOS:000293127500005
WF63LJAI	journalArticle	2021	Hynes, M	Beyond Ablation in Atrial Fibrillation: 10 Steps to Better Control	AMERICAN JOURNAL OF LIFESTYLE MEDICINE		1559-8276	10.1177/1559827620943326		The prevention and treatment of atrial fibrillation includes risk factor modification beyond ablation, with lifestyle modifications including treatment of obesity through diet and moderate exercise being at the top of the list. Losing 10% of body weight if obese, a plant-based diet, exercise, maintaining systolic blood pressure below 130 mm Hg, treatment of sleep disorders and obstructive sleep a…	2021-07	01/07/2022 10:40	01/07/2022 10:40		434-440		4	15														WOS:000553071800001
XM9VF7YS	journalArticle	2018	Astell-Burt, T; Feng, XQ	Geographic variation in the impact of a type 2 diabetes diagnosis on behavioural change: A longitudinal study using random effects within-between (REWB) models	HEALTH & PLACE		1353-8292	10.1016/j.healthplace.2018.07.007		A type 2 diabetes (T2DM) diagnosis has been referred to as a "wake-up call", but subsequent behavioural change may be influenced by place of residence. Random effects within-between regressions were applied to 130,926 participants in the 45 and Up Study. T2DM diagnoses effected change in the odds of short sleeps and meeting vegetable and alcohol consumption guidelines, but not changes in physical…	2018-11	01/07/2022 10:40	01/07/2022 10:40		164-169			54														WOS:000450111700020
DASIRWIS	journalArticle	2019	Kass-Iliyya, A; Hashim, H	Nocturnal polyuria: Literature review of definition, pathophysiology, investigations and treatment	JOURNAL OF CLINICAL UROLOGY		2051-4158	10.1177/2051415818756792		Nocturnal polyuria (NP) is characterised by increased urine production overnight in comparison to daytime. It has significant adverse events in adults including reduced quality of life, increased risk of falls and increased mortality. Although NP can be a manifestation of other significant conditions like heart failure and sleep apnoea, there are lots of unanswered questions about NP. What is the…	2019-01	01/07/2022 10:40	01/07/2022 10:40		60-71		1	12														WOS:000454143600010
IMTLCXSF	journalArticle	2015	van Dijk, GM; Kavousi, M; Troup, J; Franco, OH	Health issues for menopausal women: The top 11 conditions have common solutions	MATURITAS		0378-5122	10.1016/j.maturitas.2014.09.013		Multiple health issues affect women throughout the life course differently from men, or do not affect men at all. Although attention to women's health is important in all stages in life, health among middle-aged and elderly women has not received sufficient attention by scientists and policy-makers. Related to the menopausal transition and the experiences accumulated until that age, many diseases…	2015-01	01/07/2022 10:40	01/07/2022 10:40		24-30		1	80														WOS:000348013900004
BLYKMAMY	journalArticle	2014	De Cesare, A; Cangemi, B; Fiori, E; Bononi, M; Cangemi, R; Basso, L	Early and long-term clinical outcomes of bilio-intestinal diversion in morbidly obese patients	SURGERY TODAY		0941-1291	10.1007/s00595-014-0856-x		To evaluate the early and long-term postoperative results of malabsorptive surgery in morbidly obese patients. Between 2000 and 2007, 102 morbidly obese patients were referred to the Department of Surgery "Pietro Valdoni", "Sapienza" University of Rome, Policlinico "Umberto IA degrees", Rome, Italy for malabsorptive surgery. All patients underwent derivative biliodigestive surgery after they had …	2014-08	01/07/2022 10:40	01/07/2022 10:40		1424-1433		8	44														WOS:000339379000005
H4UMZ55T	journalArticle	2021	Barber, TM; Kyrou, I; Randeva, HS; Weickert, MO	Mechanisms of Insulin Resistance at the Crossroad of Obesity with Associated Metabolic Abnormalities and Cognitive Dysfunction	INTERNATIONAL JOURNAL OF MOLECULAR SCIENCES		1422-0067	10.3390/ijms22020546		Obesity mediates most of its direct medical sequelae through the development of insulin resistance (IR). The cellular effects of insulin occur through two main postreceptor pathways that are the phosphatidylinositol 3-kinase (PI3-K) and the mitogen-activated protein kinase (MAP-K) pathways. Obesity-related IR implicates the PI3-K pathway that confers the metabolic effects of insulin. Numerous and…	2021-01	01/07/2022 10:40	01/07/2022 10:40				2	22														WOS:000611335000001
T4CNXRSY	journalArticle	2017	Osland, E; Yunus, RM; Khan, S; Memon, B; Memon, MA	Changes in Non-Diabetic Comorbid Disease Status Following Laparoscopic Vertical Sleeve Gastrectomy (LVSG) Versus Laparoscopic Roux-En-Y Gastric Bypass (LRYGB) Procedures: a Systematic Review of Randomized Controlled Trials	OBESITY SURGERY		0960-8923	10.1007/s11695-016-2469-5		Laparoscopic Roux-en-Y gastric bypass (LRYGB) and laparoscopic vertical sleeve gastrectomy (LVSG) have been proposed as cost-effective strategies to manage obesity-related chronic disease. The aim of this systematic review was to study the peer review literature regarding postoperative nondiabetic comorbid disease resolution or improvement reported from randomized controlled trials (RCTs) compari…	2017-05	01/07/2022 10:40	01/07/2022 10:40		1208-1221		5	27														WOS:000400029400012
URZ9MKS3	journalArticle	2001	Visscher, TLS; Seidell, JC	The public health impact of obesity	ANNUAL REVIEW OF PUBLIC HEALTH		0163-7525	10.1146/annurev.publhealth.22.1.355		The increase in obesity worldwide will have an important impact on the global incidence of cardiovascular disease, type 2 diabetes mellitus, cancer, osteoarthritis, work disability, and sleep apnea. Obesity has a more pronounced impact on morbidity than on mortality. Disability due to obesity-related cardiovascular diseases will increase particularly in industrialized countries, as patients survi…	2001	01/07/2022 10:40	01/07/2022 10:40		355-375			22														WOS:000168649000021
HLFT3TW8	journalArticle	2021	Can, M; Kocabas, M; Cordan, I; Caliskan Burgucu, H; Karakose, M; Kulaksizoglu, M; Karakurt, F	Prevalence of comorbidities and associated factors in acromegaly patients in the Turkish population	TURKISH JOURNAL OF MEDICAL SCIENCES		1300-0144	10.3906/sag-2007-243		Background/aim: The presence of comorbidities in patients with acromegaly causes an increase in morbidity and/or mortality and a decrease in quality of life. In this study, we aimed to investigate the demographic, clinical and laboratory features, prevalence of acromegaly-related comorbidities, and factors associated with these comorbidities in patients with acromegaly. Materials and methods: In …	2021	01/07/2022 10:40	01/07/2022 10:40		1146-1152		3	51														WOS:000668244900029
2K4PUW29	journalArticle	2016	Barat, P; Meiffred, MC; Brossaud, J; Fuchs, D; Corcuff, JB; Thibault, H; Capuron, L	Inflammatory, endocrine and metabolic correlates of fatigue in obese children	PSYCHONEUROENDOCRINOLOGY		0306-4530	10.1016/j.psyneuen.2016.09.002		Alterations in endocrine functions and low-grade systemic inflammation represent fundamental characteristics of obesity. These biological systems have been repeatedly linked to fatigue symptoms. The aim of the study was to assess the relationship between fatigue dimensions and metabolic/inflammatory markers in a sample of non-diabetic obese children. The possibility that inflammation-induced alte…	2016-12	01/07/2022 10:40	01/07/2022 10:40		158-163			74														WOS:000387524700018
IH9NVKTL	journalArticle	2021	Francis, CE; Quinnell, T	Mandibular Advancement Devices for OSA: An Alternative to CPAP?	PULMONARY THERAPY		2364-1754	10.1007/s41030-020-00137-2		Obstructive sleep apnea (OSA) is a prevalent condition causing unrefreshing sleep and excessive daytime sleepiness. It has individual socioeconomic impacts and, through association with increased risk of road traffic accidents, diabetes, and cardiovascular disease, OSA is a public health issue. Continuous positive airway pressure (CPAP) is the first-line treatment for moderate-to-severe OSA. It i…	2021-06	01/07/2022 10:40	01/07/2022 10:40		25-36		1	7														WOS:000655084400003
UZ4YGKHS	journalArticle	2019	Kizilgoz, D; Yeildagli, H; Kabalak, PA; Cengiz, TI; Yilmaz, U	Assesment of symptom burden and related factors of patients with lung cancer in a palliative care unit	EURASIAN JOURNAL OF PULMONOLOGY		2148-3620	10.4103/ejop.ejop_30_18		INTRODUCTION AND AIM: Symptom palliation is important in terms of improving quality of life and therapy compliance in patients diagnosed with lung cancer. In this study, we intend to describe the tumor symptoms and related factors with Edmonton Symptom Assessment Scale (ESAS) in patients who admitted to a palliative care unit. MATERIALS AND METHODS: Two hundred and ninety patients with lung cance…	2019-05	01/07/2022 10:40	01/07/2022 10:40		93-96		2	21														WOS:000484239000003
HGZCDEZD	journalArticle	2009	Schuster, DP	Changes in physiology with increasing fat mass	SEMINARS IN PEDIATRIC SURGERY		1055-8586	10.1053/j.sempedsurg.2009.04.002		Obesity has reached epidemic proportions in the USA with a nearly fourfold rise in the prevalence of childhood obesity. There are many possible etiologies of obesity as the adipose tissue plays a significant, complex role in the physiology of fuel metabolism and hormone regulation. The development of obesity represents a pathophysiologic increase in fat mass in which multiple metabolic pathways a…	2009-08	01/07/2022 10:40	01/07/2022 10:40		126-135		3	18														WOS:000267953500002
LLSYBWTX	journalArticle	2002	Iacovides, A; Fountoulakis, KN; Balaskas, E; Manika, A; Markopoulou, M; Kaprinis, G; Tourkantonis, A	Relationship of age and psychosocial factors with biological ratings in patients with end-stage renal disease undergoing dialysis	AGING CLINICAL AND EXPERIMENTAL RESEARCH		1594-0667			Background and aims: Dialysis is a time-consuming procedure and may cause psychological distress. The aim of the present study was to investigate the relationship between age, emotional state, life satisfaction, sexual functioning and the method of dialysis in patients suffering from end-stage renal failure. Methods: Eighty-two patients Of 97 with end-stage chronic renal failure entered the study…	2002-10	01/07/2022 10:40	01/07/2022 10:40		354-360		5	14														WOS:000180994900006
7D4CGX9S	journalArticle	2020	Chung, MNK; Eckhardt, LL; Chen, LY; Ahmed, HM; Gopinathannair, R; Joglar, JA; Noseworthy, PA; Pack, QR; Sanders, P; Trulock, KM	Lifestyle and Risk Factor Modification for Reduction of Atrial Fibrillation: A Scientific Statement From the American Heart Association	CIRCULATION		0009-7322	10.1161/CIR.0000000000000748		Atrial fibrillation (AF), the most common sustained cardiac arrhythmia, is associated with substantial morbidity, mortality, and healthcare use. Great strides have been made in stroke prevention and rhythm control strategies, yet reducing the incidence of AF has been slowed by the increasing incidence and prevalence of AF risk factors, including obesity, physical inactivity, sleep apnea, diabetes…	21/04/2020	01/07/2022 10:40	01/07/2022 10:40		E750-E772		16	141														WOS:000530123600001
S4T7WJXF	journalArticle	2020	Beato-Vibora, PI; Gallego-Gamero, F; Lazaro-Martin, L; Romero-Perez, MD; Arroyo-Diez, FJ	Prospective Analysis of the Impact of Commercialized Hybrid Closed-Loop System on Glycemic Control, Glycemic Variability, and Patient-Related Outcomes in Children and Adults: A Focus on Superiority Over Predictive Low-Glucose Suspend Technology	DIABETES TECHNOLOGY & THERAPEUTICS		1520-9156	10.1089/dia.2019.0400		Background:Automatization of insulin delivery by closed-loop systems represents a major step in type 1 diabetes management. The aim of this study was to analyze the effect of the commercialized hybrid closed-loop system, the MiniMed 670G system, on glycemic control, glycemic variability, and patient satisfaction. Methods:A prospective study, including type 1 diabetes patients consecutively starti…	01/12/2020	01/07/2022 10:40	01/07/2022 10:40		912-919		12	22														WOS:000566008400001
NCPLQ5N3	journalArticle	2016	Kovalska, P; Kemlink, D; Nevsimalova, S; Horvat, EM; Jarolimova, E; Topinkova, E; Sonka, K	Narcolepsy with cataplexy in patients aged over 60 years: a case-control study	SLEEP MEDICINE		1389-9457	10.1016/j.sleep.2016.05.011		Objective: Narcolepsy with cataplexy (NC) is a chronic disabling disease; however, there are insufficient data on older NC subjects. Methods: A cross-sectional evaluation on health and social status, including intensity and progression of NC symptoms, was performed on 42 NC patients (age 71.9 years +/- 7.5) and 46 age-and-sex-matched controls (age 72.2 years +/- 7.0). Results: A greater proportio…	2016-10	01/07/2022 10:40	01/07/2022 10:40		79-84			26														WOS:000390720900016
NUYWLFF4	journalArticle	2017	Bibbins-Domingo, K; Grossman, DC; Curry, SJ; Davidson, KW; Epling, JW; Garcia, FAR; Herzstein, J; Kemper, AR; Krist, AH; Kurth, AE; Landefeld, CS; Mangione, CM; Phillips, WR; Phipps, MG; Pignone, MP; Silverstein, M; Tseng, CW; US Preventive Serv Task Force	Screening for Obstructive Sleep Apnea in Adults US Preventive Services Task Force Recommendation Statement	JAMA-JOURNAL OF THE AMERICAN MEDICAL ASSOCIATION		0098-7484	10.1001/jama.2016.20325		IMPORTANCE Based on data from the 1990s, estimated prevalence of obstructive sleep apnea (OSA) in the United States is 10% for mild OSA and 3.8% to 6.5% for moderate to severe OSA; current prevalence may be higher, given the increasing prevalence of obesity. Severe OSA is associated with increased all-cause mortality, cardiovascular disease and cerebrovascular events, diabetes, cognitive impairme…	24/01/2017	01/07/2022 10:40	01/07/2022 10:40		407-414		4	317														WOS:000392509600022
LULK4ZEW	journalArticle	2016	Chang, HT; Chen, HC; Chou, P	Factors Associated with Fear of Falling among Community-Dwelling Older Adults in the Shih-Pai Study in Taiwan	PLOS ONE		1932-6203	10.1371/journal.pone.0150612		Background Fear of falling is an important risk indicator for adverse health related outcomes in older adults. However, factors associated with fear of falling among community-dwelling older adults are not well-explored. Objectives To explore the quality of life and associated factors in fear of falling among older people in the Shih-Pai area in Taiwan. Methods This community-based survey recruit…	02/03/2016	01/07/2022 10:40	01/07/2022 10:40				3	11														WOS:000371724200107
E9GIEJ67	journalArticle	2020	Sawhney, V; Seethamraju, H; Bourguet, C; Hirshkowitz, M; Bandi, V; Sharafkhaneh, A	Non -respiratory complaints are main reasons for disturbed sleep post lung transplant *	SLEEP MEDICINE		1389-9457	10.1016/j.sleep.2019.11.1243			2020-06	01/07/2022 10:40	01/07/2022 10:40		106-110			70														WOS:000539995900016
KUDWP8YQ	journalArticle	2017	Gulisano, M; Domini, C; Capelli, M; Pellico, A; Rizzo, R	Importance of neuropsychiatric evaluation in children with primary monosymptomatic enuresis	JOURNAL OF PEDIATRIC UROLOGY		1477-5131	10.1016/j.jpurol.2016.10.019		Background Nocturnal enuresis (NE) is an involuntary voiding during sleep. It is a very common disorder in schoolage children. Comorbid psychopathologies are common in patients affected by enuresis. According to the ICCS, the rate of behavioral and emotional disorders in children with enuresis is doubled compared with healthy control (HC) children. Objective The aim of the present study was to in…	2017-02	01/07/2022 10:40	01/07/2022 10:40				1	13														WOS:000395935900015
L4YY8EEZ	journalArticle	2010	Newton, JL	Systemic Symptoms in Non-Alcoholic Fatty Liver Disease	DIGESTIVE DISEASES		0257-2753	10.1159/000282089		Non-alcoholic fatty liver disease (NAFLD) is the most common liver disorder in the Western world and the incidence of the disease is constantly increasing. Most patients with NAFLD do not present with symptoms directly attributable to their underlying liver disease. It is increasingly recognized, however, that those with NAFLD describe a range of nonspecific symptoms, which include fatigue and da…	2010	01/07/2022 10:40	01/07/2022 10:40		214-219		1	28														WOS:000277578800031
27IQAF7S	journalArticle	2019	Li, XJ; Zhang, GF; Liu, FQ; Zhang, Y	Effects of individualized nursing on the rehabilitation of patients with cardiovascular diseases after cardiac interventional therapy	INTERNATIONAL JOURNAL OF CLINICAL AND EXPERIMENTAL MEDICINE		1940-5901			Objective: To study the effects of individualized nursing on rehabilitation of elderly patients with cardiovascular diseases (CVD) after cardiac interventional therapy. Methods: A total of 400 elderly patients that underwent CVD intervention were selected for this study, and were randomly divided into either the individualized nursing group (intervention group, n=200) or the traditional cardiovas…	2019	01/07/2022 10:40	01/07/2022 10:40		5545-5553		5	12														WOS:000469792800113
V65CK3Z7	journalArticle	2020	Kahal, H; Kyrou, I; Uthman, OA; Brown, A; Johnson, S; Wall, PDH; Metcalfe, A; Parr, DG; Tahrani, AA; Randeva, HS	The prevalence of obstructive sleep apnoea in women with polycystic ovary syndrome: a systematic review and meta-analysis	SLEEP AND BREATHING		1520-9512	10.1007/s11325-019-01835-1		Background Obesity is a common risk factor for polycystic ovary syndrome (PCOS) and obstructive sleep apnoea (OSA). Both PCOS and OSA are associated with increased risk of type 2 diabetes and cardiovascular disease. Hence, it is important to determine the burden of OSA in women with PCOS. Methods We searched electronic databases (MEDLINE, Embase, CINAHL, PsycINFO, Scopus, Web of Science, OpenGrey…	2020-03	01/07/2022 10:40	01/07/2022 10:40		339-350		1	24														WOS:000523299600039
D8XLL2VS	journalArticle	2016	Dani, H; Esdaille, A; Weiss, JP	Nocturia: aetiology and treatment in adults	NATURE REVIEWS UROLOGY		1759-4812	10.1038/nrurol.2016.134		Nocturia is an extremely common condition that has major sequelae for affected patients. Through disruption of sleep, nocturia impairs quality of life and worsens health outcomes, and is associated with a variety of morbidities including diabetes, coronary artery disease, obstructive sleep apnoea, obesity, metabolic syndrome, and depression. Unsurprisingly, several studies have also linked noctur…	2016-10	01/07/2022 10:40	01/07/2022 10:40		573-583		10	13														WOS:000385477500016
3R29GFV3	journalArticle	2013	Ananthakrishnan, AN; Long, MD; Martin, CF; Sandler, RS; Kappelman, MD	Sleep Disturbance and Risk of Active Disease in Patients With Crohn's Disease and Ulcerative Colitis	CLINICAL GASTROENTEROLOGY AND HEPATOLOGY		1542-3565	10.1016/j.cgh.2013.01.021		BACKGROUND & AIMS: Impairment of sleep quality is common in patients with inflammatory bowel diseases (IBDs) (eg, Crohn's disease [CD] and ulcerative colitis [UC]), even during clinical remission. Sleep impairment can activate inflammatory pathways. Few prospective studies have examined the role of sleep disturbance on risk of relapse in IBD. METHODS: We analyzed data from 3173 patients with IBD …	2013-08	01/07/2022 10:40	01/07/2022 10:40		965-971		8	11														WOS:000322707100017
9UTF3T9D	journalArticle	2021	Tahara, Y; Makino, S; Suiko, T; Nagamori, Y; Iwai, T; Aono, M; Shibata, S	Association between Irregular Meal Timing and the Mental Health of Japanese Workers	NUTRIENTS		2072-6643	10.3390/nu13082775		Breakfast skipping and nighttime snacking have been identified as risk factors for obesity, diabetes, and cardiovascular diseases. However, the effects of irregularity of meal timing on health and daily quality of life are still unclear. In this study, a web-based self-administered questionnaire survey was conducted involving 4490 workers (73.3% males; average age = 47.4 +/- 0.1 years) in Japan t…	2021-08	01/07/2022 10:40	01/07/2022 10:40				8	13														WOS:000690031600001
X6NIGMPU	journalArticle	2013	Neff, KJH; le Roux, CW	Bariatric surgery: a best practice article	JOURNAL OF CLINICAL PATHOLOGY		0021-9746	10.1136/jclinpath-2012-200798		Bariatric surgery can effectively reduce body weight and treat obesity associated metabolic diseases such as diabetes mellitus. There are also benefits for an individual's functional status and psychological health. A multi-disciplinary evaluation should be offered to the individual as the first essential step in considering bariatric surgery as a treatment. This evaluation should include a thoro…	2013-02	01/07/2022 10:40	01/07/2022 10:40		90-98		2	66														WOS:000314105800002
9VSYWXLQ	journalArticle	2013	Innes, KE; Flack, KL; Selfe, TK; Kandati, S; Agarwal, P	Restless Legs Syndrome in an Appalachian Primary Care Population: Prevalence, Demographic and Lifestyle Correlates, and Burden	JOURNAL OF CLINICAL SLEEP MEDICINE		1550-9389	10.5664/jcsm.3084		distressing sensorimotor disorder of unknown etiology. While the epidemiology of RLS has been examined in several North American and European studies, research on RLS and RLS burden in poor, rural populations, including those residing in Appalachia, remains sparse. In this study, we investigated RLS prevalence in an Appalachian primary care population and examined the association of RLS to demogr…	2013	01/07/2022 10:40	01/07/2022 10:40		1065-1075		10	9														WOS:000325759400012
2WXSDVCL	journalArticle	2016	Costanzo, MR; Ponikowski, P; Javaheri, S; Augostini, R; Goldberg, L; Holcomb, R; Kao, A; Khayat, RN; Oldenburg, O; Stellbrink, C; Abraham, WT; Remede Syst Pivotal	Transvenous neurostimulation for central sleep apnoea: a randomised controlled trial	LANCET		0140-6736	10.1016/S0140-6736(16)30961-8		Background Central sleep apnoea is a serious breathing disorder associated with poor outcomes. The remede system (Respicardia Inc, Minnetonka, MN, USA) is an implantable device which transvenously stimulates a nerve causing diaphragmatic contraction similar to normal breathing. We evaluated the safety and effectiveness of unilateral neurostimulation in patients with central sleep apnoea. Methods …	03/09/2016	01/07/2022 10:40	01/07/2022 10:40		974-982		10048	388														WOS:000382524400027
CJ9JKT9C	journalArticle	2010	Nojkov, B; Rubenstein, JH; Chey, WD; Hoogerwerf, WA	The Impact of Rotating Shift Work on the Prevalence of Irritable Bowel Syndrome in Nurses	AMERICAN JOURNAL OF GASTROENTEROLOGY		0002-9270	10.1038/ajg.2010.48		OBJECTIVES: Shift work has been associated with gastrointestinal symptoms such as abdominal pain, constipation, and diarrhea. These symptoms overlap with those reported by patients with functional bowel disorders. Because shift work will lead to misalignment between the endogenous circadian timing system and the external 24 h environment, we hypothesized that nurses participating in shift work wi…	2010-04	01/07/2022 10:40	01/07/2022 10:40		842-847		4	105														WOS:000276582300017
9VUP3T6V	journalArticle	2018	Souche, R; de Jong, A; Nomine-Criqui, C; Nedelcu, M; Brunaud, L; Nocca, D	Complications after bariatric surgery	PRESSE MEDICALE		0755-4982	10.1016/j.lpm.2018.03.024		Bariatric surgery became consensual after the NIH consensus of 1991 and the appearance of laparoscopic approach. This type of operation has a functional role (improvement of quality of life, locomotion and digestive symptoms as gastro-esophageal reflux disease), a prevention role (increase in life expectancy, reduction of risk of cancer and cardiovascular disease) and a curative role (remission o…	2018-05	01/07/2022 10:40	01/07/2022 10:40		464-470		5	47														WOS:000432465900011
2CZ9LXR6	book	2019	Arora, T; Grey, I	Sleep, obesity and cardiometabolic disease in children and adolescents		978-0-12-815374-1					2019	01/07/2022 10:40	01/07/2022 10:40			421						SLEEP AND HEALTH										WOS:000483503400032			Pages: 433 DOI: 10.1016/B978-0-12-815373-4.00031-9						Grandner, MA
7BY463IW	journalArticle	2014	Andrade, J; Khairy, P; Dobrev, D; Nattel, S	The Clinical Profile and Pathophysiology of Atrial Fibrillation Relationships Among Clinical Features, Epidemiology, and Mechanisms	CIRCULATION RESEARCH		0009-7330	10.1161/CIRCRESAHA.114.303211		Atrial fibrillation (AF) is the most common arrhythmia (estimated lifetime risk, 22%-26%). The aim of this article is to review the clinical epidemiological features of AF and to relate them to underlying mechanisms. Long-established risk factors for AF include aging, male sex, hypertension, valve disease, left ventricular dysfunction, obesity, and alcohol consumption. Emerging risk factors inclu…	25/04/2014	01/07/2022 10:40	01/07/2022 10:40		1453-1468		9	114														WOS:000335596000013
N9UMC6U5	journalArticle	2008	Weiner, RA	Obesity - principles of surgical therapy	CHIRURG		0009-4722	10.1007/s00104-008-1536-4		The prevalence of obesity and the number of surgeries for morbid obesity are increasing worldwide. Conservative therapy is largely ineffective in producing maintenance of weight loss in morbidly obese patients, and surgery is therefore increasingly considered as the only available option for these patients. Until approximately 15 years ago, many patients and physicians regarded bariatric surgery …	2008-09	01/07/2022 10:40	01/07/2022 10:40		826-836		9	79														WOS:000259189500003
WLLJH98D	journalArticle	2005	Adams, TD; Avelar, E; Cloward, T; Crosby, RD; Farney, RJ; Gress, R; Halverson, RC; Hopkins, PN; Kolotkin, RL; LaMonte, MJ; Litwin, S; Nuttall, RT; Pendleton, R; Rosamond, W; Simper, SC; Smith, SC; Strong, M; Walker, JM; Wiebke, G; Yanowitz, FG; Hunt, SC	Design and rationale of the Utah obesity study. A study to assess morbidity following gastric bypass surgery	CONTEMPORARY CLINICAL TRIALS		1551-7144	10.1016/j.cct.2005.05.003		Purpose: This paper details the design and baseline characteristics of a study on the morbidity associated with Roux-en-Y gastric bypass surgery (GBP) in severely obese adults. This study is designed to assess the effectiveness of GBP in reducing morbidity and maintaining weight loss. A wide array of clinical tests and psycho-behavioral questionnaires are included as part of the study. Methods: T…	2005-10	01/07/2022 10:40	01/07/2022 10:40		534-551		5	26														WOS:000232023400004
Q5PRFYSQ	journalArticle	2019	Bliwise, DL; Howard, LE; Moreira, DM; Andriole, GL; Hopp, ML; Freedland, SJ	Nocturia and associated mortality: observational data from the REDUCE trial	PROSTATE CANCER AND PROSTATIC DISEASES		1365-7852	10.1038/s41391-018-0090-5		Background Nocturia (voids arising from sleep) is a ubiquitous phenomenon reflecting many diverse conditions but whether it has significance in its own right remains uncertain. We examined whether nocturia was an independent risk factor for mortality Methods These were observational analyses employing primarily North American and European participants and included 7343 men, aged 50-75 years parti…	2019-03	01/07/2022 10:40	01/07/2022 10:40		77-83		1	22														WOS:000458384600010
P43ZNGWR	journalArticle		Hosseini, SF; Rezaei, M; McClements, DJ	Bioactive functional ingredients from aquatic origin: a review of recent progress in marine-derived nutraceuticals	CRITICAL REVIEWS IN FOOD SCIENCE AND NUTRITION		1040-8398	10.1080/10408398.2020.1839855		There is increasing demand from consumers for healthier and more sustainable foods. The marine biosphere is a rich source of health-promoting substances like bioactive peptides, polysaccharides, polyunsaturated lipids, carotenoids, polyphenolic compounds, minerals, saponins, and phytosterols. These substances display a myriad of potentially beneficial biological functions including antioxidant, a…		01/07/2022 10:40	01/07/2022 10:40																			WOS:000585844000001
JBIFTFW7	journalArticle	2018	Deng, NF; Kohn, TP; Lipshultz, LI; Pastuszak, AW	The Relationship Between Shift Work and Men's Health	SEXUAL MEDICINE REVIEWS		2050-0513	10.1016/j.sxmr.2017.11.009		Background: More than 21 million Americans and nearly 20% of the U.S. workforce are shift workers. Non-standard shift work, defined as work that falls outside of 6 AM-6 PM, can lead to poor diet, exercise, and sleep habits that lead to decreased productivity, increased workplace accidents, and a variety of negative health outcomes. Aim: To investigate the associations between shift work exposure …	2018-07	01/07/2022 10:40	01/07/2022 10:40		446-456		3	6														WOS:000508840300011
XWGJSDPE	journalArticle	2009	Lee, YS	Consequences of Childhood Obesity	ANNALS ACADEMY OF MEDICINE SINGAPORE		0304-4602			Introduction: The incidence of childhood obesity is rising across the globe, and obesity related co-morbidities are increasing concomitantly in the paediatric population. Materials and Methods: PubMed search for research and review papers on complications of childhood obesity was performed. Results: The consequences of childhood obesity can be broadly classified into medical and psychosocial cons…	2009-01	01/07/2022 10:40	01/07/2022 10:40		75-81		1	38														WOS:000264333500012
GXU5MKSL	journalArticle	2012	Otani, K; Takegami, M; Fukumori, N; Sekiguchi, M; Onishi, Y; Yamazaki, S; Ono, R; Otoshi, K; Hayashino, Y; Fukuhara, S; Kikuchi, S; Konno, S; Lohas Res Grp	Locomotor dysfunction and risk of cardiovascular disease, quality of life, and medical costs: design of the Locomotive Syndrome and Health Outcome in Aizu Cohort Study (LOHAS) and baseline characteristics of the study population	JOURNAL OF ORTHOPAEDIC SCIENCE		0949-2658	10.1007/s00776-012-0200-5		There is little evidence regarding long-term outcomes of locomotor dysfunction such as cardiovascular events, quality of life, and death. We are conducting a prospective cohort study to evaluate risk of cardiovascular disease, quality of life, medical costs, and mortality attributable to locomotor dysfunction. The present study determined baseline characteristics of participants in the Locomotive…	2012-05	01/07/2022 10:40	01/07/2022 10:40		261-271		3	17														WOS:000304462900009
WLSMS7FK	journalArticle	2018	Oldenburg, O; Fox, H; Wellmann, B; Thiem, U; Horstkotte, D; Bitter, T	IMPROVED QUALITY OF LIFE WITH AUTOMATIC POSITIVE AIRWAY PRESSURE FOR OBSTRUCTIVE SLEEP APNEA IN HEART FAILURE WITH REDUCED EJECTION FRACTION: A RANDOMISED CONTROLLED TRIAL	JOURNAL OF THE AMERICAN COLLEGE OF CARDIOLOGY		0735-1097	10.1016/S0735-1097(18)31485-2			10/03/2018	01/07/2022 10:40	01/07/2022 10:40		944-944		11	71														WOS:000429659702194
4DML5DBM	journalArticle	2018	Duncan, MJ; Brown, WJ; Burrows, TL; Collins, CE; Fenton, S; Glozier, N; Kolt, GS; Morgan, PJ; Hensley, M; Holliday, EG; Murawski, B; Plotnikoff, RC; Rayward, AT; Stamatakis, E; Vandelanotte, C	Examining the efficacy of a multicomponent m-Health physical activity, diet and sleep intervention for weight loss in overweight and obese adults: randomised controlled trial protocol	BMJ OPEN		2044-6055	10.1136/bmjopen-2018-026179		Introduction Traditional behavioural weight loss trials targeting improvements in physical activity and diet are modestly effective. It has been suggested that sleep may have a role in weight loss and maintenance. Improving sleep health in combination with physical activity and dietary behaviours may be one strategy to enhance traditional behavioural weight loss trials. Yet the efficacy of a weig…	2018-10	01/07/2022 10:40	01/07/2022 10:40				10	8														WOS:000454739500199
HTPEAXTM	journalArticle		Moral-Munoz, JA; Salazar, A; Duenas, M; De Sola, H; Failde, I	Smartphone-based exercise intervention for chronic pain: PainReApp randomized clinical trial protocol	JOURNAL OF ADVANCED NURSING		0309-2402	10.1111/jan.15095		Aim To evaluate the effectiveness of PainReApp, an mHealth system, based on physical exercise recommendations for patients with chronic pain (low back pain, fibromyalgia and diabetic neuropathic pain) based on pain intensity, quality of life, anxiety and/or depression, and sleep quality. Design Single-blinded randomized controlled trial. Methods One hundred patients from three different chronic c…		01/07/2022 10:40	01/07/2022 10:40																			WOS:000722627600001
ZY34FNW2	journalArticle	2017	Ryan, DH; Yockey, SR	Weight Loss and Improvement in Comorbidity: Differences at 5%, 10%, 15%, and Over	CURRENT OBESITY REPORTS		2162-4968	10.1007/s13679-017-0262-y		One begins to see improvement in glycemic measures and triglycerides with small amounts of weight loss, but with greater levels of weight loss there is even greater improvement. In fact, the relationship between weight loss and glycemia is one that is very close. This is fortunate for diabetes prevention; it takes only small amounts of weight loss to prevent progression to type 2 diabetes from im…	2017-06	01/07/2022 10:40	01/07/2022 10:40		187-194		2	6														WOS:000402741500011
U5YLUIRX	journalArticle	2015	Ford, ES; Cunningham, TJ; Giles, WH; Croft, JB	Trends in insomnia and excessive daytime sleepiness among US adults from 2002 to 2012	SLEEP MEDICINE		1389-9457	10.1016/j.sleep.2014.12.008		Objective: Insomnia is a prevalent disorder in the United States and elsewhere. It has been associated with a range of somatic and psychiatric conditions, and adversely affects quality of life, productivity at work, and school performance. The objective of this study was to examine the trend in self-reported insomnia and excessive daytime sleepiness among US adults. Methods: We used data of parti…	2015-03	01/07/2022 10:40	01/07/2022 10:40		372-378		3	16														WOS:000351714400013
YIMLU4MG	journalArticle	2015	Halmo, R; Galuszka, J; Langova, K; Galuszkova, D	Self care in patients with chronic heart failure. Pilot study - self care includes problems	BIOMEDICAL PAPERS-OLOMOUC		1213-8118	10.5507/bp.2013.044		Aim. The goal of this pilot study was to define the scope of therapeutic self-care demand in heart failure (HF) patients according to the concepts of self-care postulated by D.E. Orem and to determine the level of problems experienced and self-care in these patients. Methods. A questionnaire consisting of 7 areas with closed format questions was developed according to the definition. The level of…	2015	01/07/2022 10:40	01/07/2022 10:40		124-130		1	159														WOS:000351716500020
I4B5CB2K	journalArticle	2016	Wallstrom, S; Ulin, K; Omerovic, E; Ekman, I	Self-reported symptoms 8 weeks after discharge: A comparison of takotsubo syndrome and myocardial infarction	INTERNATIONAL JOURNAL OF CARDIOLOGY		0167-5273	10.1016/j.ijcard.2016.09.052		Background: Takotsubo syndrome is a form of acute, reversible heart failure that has gained increasing attention. It affects mostly postmenopausal women, and its acute onset and symptoms mimic acute myocardial infarction. The distinct feature of takotsubo syndrome is the ballooning of a ventricle, but the complete pathophysiological mechanisms are not fully understood. Both short-term and long-te…	01/12/2016	01/07/2022 10:40	01/07/2022 10:40		348-352			224														WOS:000390471300064
6ZELT9BY	journalArticle	2015	Nimeh, T; Alvarez, P; Mufarreh, N; Lerner, LB	Nocturia: Current Evaluation and Treatment for Urology	CURRENT UROLOGY REPORTS		1527-2737	10.1007/s11934-015-0533-7		Nocturia is a very common yet a highly underreported entity. Recently, there has been an increasing interest in nocturia because of its association with serious adverse health conditions such as diabetes, heart disease, elevated BMI, and mortality. Frequency volume charts are the cornerstone of initial assessment and are pivotal in determining the type of nocturia and associated causes. The diagn…	2015-09	01/07/2022 10:40	01/07/2022 10:40				9	16														WOS:000359525500008
GYGMGKXX	journalArticle	1997	Balsiger, BM; LuquedeLeon, E; Sarr, MG	Surgical treatment of obesity: Who is an appropriate candidate?	MAYO CLINIC PROCEEDINGS		0025-6196	10.4065/72.6.551		The increasing prevalence and far-reaching medical, social, and economical implications of obesity have made it a national health-care crisis in the United States. About one in every three persons is at least 20% above ''ideal'' body weight, and approximately 5% have direct weight-related serious health problems (morbid obesity), including hypertension, hyperlipidemia, coronary artery disease, ad…	1997-06	01/07/2022 10:40	01/07/2022 10:40		551-558		6	72														WOS:A1997XC43200009
F2B7NM2V	journalArticle	2006	Crookes, PE	Surgical treatment of morbid obesity	ANNUAL REVIEW OF MEDICINE		0066-4219	10.1146/annurev.med.56.062904.144928		Obesity is a major epidemic in developed countries. It induces or exacerbates hypertension, diabetes mellitus, obstructive sleep apnea, dyslipidemia, and many other disease processes, which cumulatively contribute to premature mortality on a scale rivaling that of smoking. At present, bariatric surgery is the only therapeutic modality that can produce sustained weight loss and halt or resolve com…	2006	01/07/2022 10:40	01/07/2022 10:40		243-264			57														WOS:000235981900016
62TKKC2I	journalArticle	2021	Wolnerhanssen, BK; Peterli, R; Hurme, S; Bueter, M; Helmio, M; Juuti, A; Meyer-Gerspach, AC; Slawik, M; Peromaa-Haavisto, P; Nuutila, P; Salminen, P	Laparoscopic Roux-en-Y gastric bypass versus laparoscopic sleeve gastrectomy: 5-year outcomes of merged data from two randomized clinical trials (SLEEVEPASS and SM-BOSS)	BRITISH JOURNAL OF SURGERY		0007-1323	10.1093/bjs/znaa011		Background: Laparoscopic sleeve gastrectomy (LSG) and Roux-en-Y gastric bypass (LRYGB) are both effective surgical procedures to achieve weight reduction in patients with obesity. The trial objective was to merge individual-patient data from two RCTs to compare outcomes after LSG and LRYGB. Methods: Five-year outcomes of the Finnish SLEEVEPASS and Swiss SM-BOSS RCTs comparing LSG with LRYGB were …	2021-01	01/07/2022 10:40	01/07/2022 10:40		49-57		1	108														WOS:000637023600043
U2CZVJTB	journalArticle	2005	Andris, DA	Surgical treatment for obesity - Ensuring success	JOURNAL OF WOUND OSTOMY AND CONTINENCE NURSING		1071-5754	10.1097/00152192-200511000-00011		In the United States, obesity has reached epidemic proportions. Serious medical complications, impaired quality of life, and premature mortality are all associated with obesity. Medical conditions such as type 2 diabetes mellitus, hypertension, hyperlipidemia, or sleep apnea can improve or be cured with weight loss.' Medical treatment programs focused on diet, behavior modification, and/or pharma…	2005-11	01/07/2022 10:40	01/07/2022 10:40		393-401		6	32														WOS:000236347500011
P78IRYDN	journalArticle	2021	Luppi, F; Kalluri, M; Faverio, P; Kreuter, M; Ferrara, G	Idiopathic pulmonary fibrosis beyond the lung: understanding disease mechanisms to improve diagnosis and management	RESPIRATORY RESEARCH		1465-993X	10.1186/s12931-021-01711-1		Idiopathic pulmonary fibrosis (IPF) is a chronic and progressive disorder with an estimated median survival time of 3-5 years after diagnosis. This condition occurs primarily in elderly subjects, and epidemiological studies suggest that the main risk factors, ageing and exposure to cigarette smoke, are associated with both pulmonary and extrapulmonary comorbidities (defined as the occurrence of t…	17/04/2021	01/07/2022 10:40	01/07/2022 10:40				1	22														WOS:000641743800001
YI9JFNKW	journalArticle	2018	Bernabeu, I; Aller, J; Alvarez-Escola, C; Fajardo-Montanana, C; Galvez-Moreno, A; Guillin-Amarelle, C; Sesmilo, G	Criteria for diagnosis and postoperative control of acromegaly, and screening and management of its comorbidities: Expert consensus	ENDOCRINOLOGIA DIABETES Y NUTRICION		2530-0180	10.1016/j.endinu.2018.01.008		Acromegaly is a rare disease with many comorbidities that impair quality of life and limit survival. There are discrepancies in various clinical guidelines regarding diagnosis and postoperative control criteria, as well as screening and optimal management of comorbidities. This expert consensus was aimed at establishing specific recommendations for the Spanish healthcare system. The existing reco…	2018-05	01/07/2022 10:40	01/07/2022 10:40		297-305		5	65														WOS:000432496100008
J58JNUB4	journalArticle	2012	Craig, SE; Kohler, M; Nicoll, D; Bratton, DJ; Nunn, A; Davies, R; Stradling, J	Continuous positive airway pressure improves sleepiness but not calculated vascular risk in patients with minimally symptomatic obstructive sleep apnoea: the MOSAIC randomised controlled trial	THORAX		0040-6376	10.1136/thoraxjnl-2012-202178		Background Continuous positive airway pressure (CPAP) for symptomatic obstructive sleep apnoea (OSA) improves sleepiness and reduces vascular risk, but such treatment for the more prevalent, minimally symptomatic disease is contentious. Methods This multicentre, randomised controlled, parallel, hospital-based trial across the UK and Canada, recruited 391 patients with confirmed OSA (oxygen desatu…	2012-12	01/07/2022 10:40	01/07/2022 10:40		1090-1096		12	67														WOS:000311140600013
KN545QGK	journalArticle	2011	Scholz, H; Benes, H; Happe, S; Bengel, J; Kohnen, R; Hornyak, M	Psychological distress of patients suffering from restless legs syndrome: a cross-sectional study	HEALTH AND QUALITY OF LIFE OUTCOMES		1477-7525	10.1186/1477-7525-9-73		Background: Restless legs syndrome (RLS) is a chronic disorder with substantial impact on quality of life similar to that seen in diabetes mellitus or osteoarthritis. Little is known about the psychological characteristics of RLS patients although psychological factors may contribute to unfavourable treatment outcome. Methods: In an observational cross-sectional design, we evaluated the psycholog…	20/09/2011	01/07/2022 10:40	01/07/2022 10:40					9														WOS:000295806600001
M86AZMGM	journalArticle	2020	Lenders, NF; McCormack, AI; Ho, KKY	MANAGEMENT OF ENDOCRINE DISEASE Does gender matter in the management of acromegaly?	EUROPEAN JOURNAL OF ENDOCRINOLOGY		0804-4643	10.1530/EJE-19-1023		Gonadal steroids modulate the effects of GH, with oestrogens attenuating and androgens augmenting GH action. Whether these divergent effects influence the clinical manifestation, management and prognosis of acromegaly have not been carefully reviewed. This review examines whether there is a gender difference in epidemiology, presentation, quality of life (QoL), morbidity, treatments and mortality…	2020-05	01/07/2022 10:40	01/07/2022 10:40		R67-R82		5	182														WOS:000528194900003
QMILRSR9	journalArticle	2018	Gerogianni, G; Kouzoupis, A; Grapsa, E	A holistic approach to factors affecting depression in haemodialysis patients	INTERNATIONAL UROLOGY AND NEPHROLOGY		0301-1623	10.1007/s11255-018-1891-0		Depression in dialysis populations is affected by co-morbid diseases, such as cardiovascular disease, diabetes, and immune dysfunction, and it also includes high suicide risk and frequent hospitalizations. Depressive disorders have a close association with malnutrition and chronic inflammation, as well as with cognitive impairment. Impaired cognitive function may be manifested as low adherence to…	2018-08	01/07/2022 10:40	01/07/2022 10:40		1467-1476		8	50														WOS:000440607100014
GHDRG93C	journalArticle	2018	Thong, MSY; Mols, F; van de Poll-Franse, LV; Sprangers, MAG; van der Rijt, CCD; Barsevick, AM; Knoop, H; Husson, O	Identifying the subtypes of cancer-related fatigue: results from the population-based PROFILES registry	JOURNAL OF CANCER SURVIVORSHIP		1932-2259	10.1007/s11764-017-0641-0		Little research has been done to identify possible cancer-related fatigue (CRF) subtypes and to classify cancer survivors accordingly. We aimed to identify CRF subtypes in a large population-based sample of (long term) stage I-III colorectal cancer survivors. We also identified factors associated with the CRF subtypes. Respondents completed the Multidimensional Fatigue Inventory and other validat…	2018-02	01/07/2022 10:40	01/07/2022 10:40		38-46		1	12														WOS:000423586600005
A4ADKVHA	journalArticle	2010	Pauly, RP; Maximova, K; Coppens, J; Asad, RA; Pierratos, A; Komenda, P; Copland, M; Nesrallah, GE; Levin, A; Chery, A; Chan, CT; CAN-SLEEP Collaborative Grp	Patient and Technique Survival among a Canadian Multicenter Nocturnal Home Hemodialysis Cohort	CLINICAL JOURNAL OF THE AMERICAN SOCIETY OF NEPHROLOGY		1555-9041	10.2215/CJN.00300110		Background and objectives: As a result of improved clinical and quality-of-life outcomes compared with conventional hemodialysis, interest in nocturnal home hemodialysis (NHD) has steadily increased in the past decade; however, little is known about the flow of patients through NHD programs or about patient-specific predictors of mortality or technique failure associated with this modality. This …	2010-10	01/07/2022 10:40	01/07/2022 10:40		1815-1820		10	5														WOS:000282836400016
FGIWAJQ4	journalArticle	2018	Uher, I; Bukova, A	Interrelationship between Exercise and Diseases in young people: Review study	PHYSICAL ACTIVITY REVIEW		2300-5076	10.16926/par.2018.06.25		Introduction: Regular physical activity is associated with physical, and mental benefits, whilst insufficient physical activity (PA) is associated with number of negative health outcomes (e.g. metabolic syndrome, brain health, cognitive functions, insulin resistance, prediabetes, type 2 diabetes, sarcopenia, coronary heart disease etc.). In our systematic overview, we look into relationship betwe…	2018	01/07/2022 10:40	01/07/2022 10:40		203-212			6														WOS:000446545800008
UWMV7PR9	journalArticle	2015	Rodriguez, L; Rodriguez, P; Gomez, B; Ayala, JC; Oxenberg, D; Perez-Castilla, A; Netto, MG; Soffer, E; Boscardin, WJ; Crowell, MD	Two-year results of intermittent electrical stimulation of the lower esophageal sphincter treatment of gastroesophageal reflux disease	SURGERY		0039-6060	10.1016/j.surg.2014.10.012		Background. Lower esophageal sphincter (LES) electrical stimulation therapy (EST) has been shown to improve outcome in gastroesophageal reflux disease (GERD) patients at I year. The aim of this open-label extension trial (NCT01578642) was to study the 2-year safety and efficacy of LES-EST in GERD patients. Methods. GERD patients responsive partially to proton pump inhibitors (PPI) with off-PPI GE…	2015-03	01/07/2022 10:40	01/07/2022 10:40		556-567		3	157														WOS:000350839100019
B529EFEU	book	2016	Losso, JN; Losso, JN	Insomnia and Sleep Disorders		978-1-4822-4822-7					2016	01/07/2022 10:40	01/07/2022 10:40			233						MAILLARD REACTION RECONSIDERED: COOKING AND EATING FOR HEALTH										WOS:000381642200016			Pages: 247
T4Q4BGYH	journalArticle	2021	Dendup, T; Feng, XQ; O'Shaughnessy, P; Astell-Burt, T	Perceived built environment and type 2 diabetes incidence: Exploring potential mediating pathways through physical and mental health, and behavioural factors in a longitudinal study	DIABETES RESEARCH AND CLINICAL PRACTICE		0168-8227	10.1016/j.diabres.2021.108841		Aims: The evidence on the pathways through which the built environment may influence type 2 diabetes (T2D) risk is limited. This study explored whether behavioural, physical and mental health factors mediate the associations between perceived built environment and T2D. Methods: Longitudinal data on 36,224 participants aged >= 45 years (The Sax Institute's 45 and Up Study) was analysed. Causal med…	2021-06	01/07/2022 10:40	01/07/2022 10:40					176														WOS:000664987800017
U4AGTKXB	journalArticle	2021	Freire, VAF; Martins, DS; Reis, MEDA; Rosa, TA; Izidoro, LFM; de Rezende, AAA; Calabria, LK	Tracking of risk factors for non-communicable diseases in young shooters, Ituiutaba, MG	ACTA SCIENTIARUM-HEALTH SCIENCES		1679-9291	10.4025/actascihealthsci.v43i1.54483		The aim of this study was to detect early hypertension, diabetes and obesity, as well as their risk factors, in 105 young shooters from Tiro de Guerra 11-002 in the city of Ituiutaba-MG. This is a cross-sectional mixed study. A semi-structured questionnaire that contained questions related to the sociodemographic context, health status, lifestyle, eating habits, and psychosocial variables was app…	2021	01/07/2022 10:40	01/07/2022 10:40					43														WOS:000727508400001
JXV3EBKS	journalArticle	2020	Sharma, A; Bajaj, P; Bhandari, A; Kaur, G	From ayurvedic folk medicine to preclinical neurotherapeutic role of a miraculous herb, Tinospora cordifolia	NEUROCHEMISTRY INTERNATIONAL		0197-0186	10.1016/j.neuint.2020.104891		In Ayurveda, the age-old Indian traditional system of medicine, health is considered to be achieved as equilibrium of physical and mental wellbeing and brain related ailments are recognized as 'Vatavyadi'. Rasayana herbs were mainly used for pharmacological treatment of neurological diseases and Tinospora cordifolia is one of the popular Rasayana herbs of Ayurveda. The traditional claims of thera…	2020-12	01/07/2022 10:40	01/07/2022 10:40					141														WOS:000594796400009
XCGVCS82	journalArticle	2016	Nielsen, MS; Quist, JS; Chaput, JP; Dalskov, SM; Damsgaard, CT; Ritz, C; Astrup, A; Michaelsen, KF; Sjodin, A; Hjorth, MF	Physical Activity, Sedentary Time, and Sleep and the Association With Inflammatory Markers and Adiponectin in 8-to 11-Year-Old Danish Children	JOURNAL OF PHYSICAL ACTIVITY & HEALTH		1543-3080	10.1123/jpah.2015-0123		Background: Inflammatory markers, adiponectin, and movement/nonmovement behaviors have all been linked to risk factors for cardiovascular disease; however, the association between childhood movement/nonmovement behaviors and inflammatory markers and adiponectin is unknown. Methods: We explored the association between accelerometer determined moderate-to-vigorous physical activity (MVPA), sedentar…	2016-07	01/07/2022 10:40	01/07/2022 10:40		733-739		7	13														WOS:000381244300006
8UW4LBEQ	journalArticle	2014	Thompson, AN; Leal, JE; Brzezinski, WA	Olanzapine and Baclofen for the Treatment of Intractable Hiccups	PHARMACOTHERAPY		0277-0008	10.1002/phar.1378		Intractable hiccups are a relatively uncommon condition characterized by involuntary, spasmodic contractions of the diaphragm. This type of hiccups generally has a duration of more than 1 month. We describe a 59-year-old kidney transplant recipient with a complicated medical history (atrial fibrillation, chronic renal failure, type 2 diabetes mellitus, gastroesophageal reflux, gout, hypertension,…	2014-01	01/07/2022 10:40	01/07/2022 10:40		E4-E8		1	34														WOS:000337518800002
7UU7IXTT	journalArticle	2017	Olguin, P; Fuentes, M; Gabler, G; Guerdjikova, AI; Keck, PE; McElroy, SL	Medical comorbidity of binge eating disorder	EATING AND WEIGHT DISORDERS-STUDIES ON ANOREXIA BULIMIA AND OBESITY		1124-4909	10.1007/s40519-016-0313-5		Purpose To gain further understanding of the general medical comorbidity of binge eating disorder (BED) beyond its association with obesity. Method We reviewed studies of general medical comorbidity in people with BED or clinically significant binge eating behavior beyond obesity. We also reviewed studies of BED in specific medical conditions. Results Three broad study categories of medical comor…	2017-03	01/07/2022 10:40	01/07/2022 10:40		13-26		1	22														WOS:000396033400003
QH8V28BP	journalArticle	2021	Moroi, MK; Ruzieh, M; Ahmed, A; Kanjwal, S; Kanjwal, K	Prevention and Management of Supine Hypertension in Patients With Orthostatic Hypotension	AMERICAN JOURNAL OF THERAPEUTICS		1075-2765	10.1097/MJT.0000000000001054		Background: Orthostatic hypotension (OH) is a potentially debilitating condition caused by dysfunction of the autonomic nervous system, which is essential for the physiologic response to orthostatic posture. In addition to OH, autonomic dysfunction may also be associated with the development of concurrent supine hypertension (SH). Areas of Uncertainty: This paradoxical effect speaks to the comple…	2021-03	01/07/2022 10:40	01/07/2022 10:40		E228-E231		2	28														WOS:000656628700009
A4FXRMLJ	journalArticle	2017	Boyle, T; Vallance, JK; Buman, MP; Lynch, BM	Reallocating Time to Sleep, Sedentary Time, or Physical Activity: Associations with Waist Circumference and Body Mass Index in Breast Cancer Survivors	CANCER EPIDEMIOLOGY BIOMARKERS & PREVENTION		1055-9965	10.1158/1055-9965.EPI-16-0545		Background: Moderate-to-vigorous intensity physical activity (MVPA) is inversely associated with waist circumference and body mass index (BMI) among breast cancer survivors. Limited research has focused on behaviors that account for larger portions of the day [sleep, sedentary time, and light-intensity physical activity (LPA)]. We investigated the interdependent associations of self-reported slee…	2017-02	01/07/2022 10:40	01/07/2022 10:40		254-260		2	26														WOS:000393909000013
87Q22X74	journalArticle	2009	Ali, MR; Rasmussen, JJ; Monash, JB; Fuller, WD	Depression is associated with increased severity of co-morbidities in bariatric surgical candidates	SURGERY FOR OBESITY AND RELATED DISEASES		1550-7289	10.1016/j.soard.2008.10.015		Background: Depression is prevalent among bariatric surgical patients, and previous studies have suggested a link between depression and quality of life. Our objective was to examine the relationship between depression and other co-morbidities of obesity at a university hospital in the United States. Methods: Data were collected from 1368 consecutive patients evaluated for bariatric surgery. The …	2009-09	01/07/2022 10:40	01/07/2022 10:40		559-564		5	5														WOS:000270534900010
HAHHEXQ7	journalArticle	2020	Zaghloul, H; Chagoury, O; Elhadad, S; Ahmed, SH; Suleiman, N; Al Naama, A; El Nahas, K; Al Hamaq, A; Charlson, M; Wells, MT; Al Abdulla, S; Abou-Samra, AB; Taheri, S	Clinical and metabolic characteristics of the Diabetes Intervention Accentuating Diet and Enhancing Metabolism (DIADEM-I) randomised clinical trial cohort	BMJ OPEN		2044-6055	10.1136/bmjopen-2020-041386		Objectives Diabetes Intervention Accentuating Diet and Enhancing Metabolism-I (DIADEM-I) is the first randomised controlled trial (RCT) in the Middle East and North Africa (MENA) region testing the effectiveness of an intensive lifestyle intervention (ILI) for weight loss and diabetes remission. We report on the recruitment process and baseline characteristics of the DIADEM-I cohort based on orig…	2020	01/07/2022 10:40	01/07/2022 10:40				12	10														WOS:000600203000020
EQD6FAWQ	journalArticle	2011	Rosenbaum, S; Nguyen, D; Lenehan, T; Tiedemann, A; van der Ploeg, HP; Sherrington, C	Exercise augmentation compared to usual care for Post Traumatic Stress Disorder: A Randomised Controlled Trial (The REAP study: Randomised Exercise Augmentation for PTSD)	BMC PSYCHIATRY		1471-244X	10.1186/1471-244X-11-115		Background: The physical wellbeing of people with mental health conditions can often be overlooked in order to treat the primary mental health condition as a priority. Exercise however, can potentially improve both the primary psychiatric condition as well as physical measures that indicate risk of other conditions such as diabetes mellitus and cardiovascular disease. Evidence supports the role o…	22/07/2011	01/07/2022 10:40	01/07/2022 10:40					11														WOS:000293590400001
ZCMUCN2K	journalArticle	2015	Swerdlow, DI; Preiss, D; Kuchenbaecker, KB; Holmes, MV; Engmann, JEL; Shah, T; Sofat, R; Stender, S; Johnson, PCD; Scott, RA; Leusink, M; Verweij, N; Sharp, SJ; Guo, YR; Giambartolomei, C; Chung, C; Peasey, A; Amuzu, A; Li, K; Palmen, J; Howard, P; Cooper, JA; Drenos, F; Li, YR; Lowe, G; Gallacher, J; Stewart, MCW; Tzoulaki, I; Buxbaum, SG; Daphne, LV; Forouhi, NG; Onland-Moret, NC; van der Schou…	HMG-coenzyme A reductase inhibition, type 2 diabetes, and bodyweight: evidence from genetic analysis and randomised trials	LANCET		0140-6736	10.1016/S0140-6736(14)61183-1		Background Statins increase the risk of new-onset type 2 diabetes mellitus. We aimed to assess whether this increase in risk is a consequence of inhibition of 3-hydroxy-3-methylglutaryl-CoA reductase (HMGCR), the intended drug target. Methods We used single nucleotide polymorphisms in the HMGCR gene, rs17238484 (for the main analysis) and rs12916 (for a subsidiary analysis) as proxies for HMGCR i…	24/01/2015	01/07/2022 10:40	01/07/2022 10:40		351-361		9965	385														WOS:000348509000028
TH6FWYVJ	journalArticle	2015	de Cos, AI; Cardenas, JJ; Pelegrina, B; Roldan, MC; Calvo, I; Vazquez, C; Pallardo, LF	OBESITY ASSOCIATED RISK USING EDMONTON STAGING IN BARIATRIC SURGERY	NUTRICION HOSPITALARIA		0212-1611	10.3305/nh.2015.31.1.8097		With a prevalence of Morbid Obesity of 1,2% of the Spanish population, the current criteria for Bariatric Surgery do not classify patients taking into consideration co-morbidities or functional status. We need new staging systems useful in predicting mortality and able to support prioritizing treatments. Aim: Applying Edmonton staging system to patients awaiting Bariatric Surgery. Method: Data co…	2015-01	01/07/2022 10:40	01/07/2022 10:40		196-202		1	31														WOS:000348270100019
ZDDLMGF6	journalArticle	2021	Thakur, U; Bhansali, A; Gupta, R; Rastogi, A	Liraglutide Augments Weight Loss After Laparoscopic Sleeve Gastrectomy: a Randomised, Double-Blind, Placebo-Control Study	OBESITY SURGERY		0960-8923	10.1007/s11695-020-04850-4		Purpose Both laparoscopic sleeve gastrectomy (LSG) and liraglutide cause a significant weight loss. We evaluated the effect of liraglutide in comparison with placebo on total weight loss (TWL) and excess body weight loss (EWL) and when added in initial weight loss period after LSG in obese individuals. Material and Methods Participants with BMI > 30 kg/m(2)undergoing LSG were randomised to receiv…	2021-01	01/07/2022 10:40	01/07/2022 10:40		84-92		1	31														WOS:000547784900002
APEQ9U9R	journalArticle	2019	Oftedal, S; Kolt, GS; Holliday, EG; Stamatakis, E; Vandelanotte, C; Brown, WJ; Duncan, MJ	Associations of health-behavior patterns, mental health and self-rated health	PREVENTIVE MEDICINE		0091-7435	10.1016/j.ypmed.2018.11.017		Diet quality, physical activity, alcohol use, smoking, sleep and sitting-time are behaviors known to influence health. The aims of this study were to identify how these behaviors co-occur to form distinct health-behavior patterns, and to investigate the relationship between these patterns, and mental and self-rated health. Members of the Australian 10,000 Steps project were invited to participate…	2019-01	01/07/2022 10:40	01/07/2022 10:40		295-303			118														WOS:000454933300042
JM4UIWYZ	journalArticle	2019	Bonn, SE; Lof, M; Ostenson, CG; Lagerros, YT	App-technology to improve lifestyle behaviors among working adults - the Health Integrator study, a randomized controlled trial	BMC PUBLIC HEALTH		1471-2458	10.1186/s12889-019-6595-6		BackgroundMobile health, mHealth is recognized as a strategy to improve lifestyle behaviors. Research targeting specific lifestyle behaviors has shown that interventions using smartphones can be effective. However, few studies have evaluated solutions with multicomponent interventions, tailoring the intervention to the specific needs of the participant using a combination of mHealth and conventio…	07/03/2019	01/07/2022 10:40	01/07/2022 10:40					19														WOS:000460787400007
LIPAPZV9	journalArticle	2020	Felsenreich, DM; Bichler, C; Langer, FB; Gachabayov, M; Prager, G	Sleeve Gastrectomy: Surgical Technique, Outcomes, and Complications	SURGICAL TECHNOLOGY INTERNATIONAL-INTERNATIONAL DEVELOPMENTS IN SURGERY AND SURGICAL RESEARCH		1090-3941			The number of bariatric surgical procedures performed worldwide increases every year and has recently exceeded 685,000. Over 50% of these are laparoscopic sleeve gastrectomy (SG), and Roux-en-Y gastric bypass accounts for an additional 30%. Bariatric/metabolic surgery seeks to achieve not only weight loss and the remission of comorbidities, such as diabetes mellitus type II, arterial hypertension…	2020-05	01/07/2022 10:40	01/07/2022 10:40					36														WOS:000587503100065
YQ2AZBR6	journalArticle	2020	Wabitsch, M; Schnurbein, JV; Vollbach, H; Lennerz, B; Weyhreter, H; Wiegand, S; Kiess, W; Hebebrand, J; Brandt, S	Innovative medical care concepts for adolescents with severe obesity	BUNDESGESUNDHEITSBLATT-GESUNDHEITSFORSCHUNG-GESUNDHEITSSCHUTZ		1436-9990	10.1007/s00103-020-03167-y		There is no convincing, science-based treatment or care concept for adolescents with severe obesity in Germany or other countries. The affected young people have an increased risk of numerous somatic comorbidities (e.g. type 2 diabetes mellitus, orthopaedic disorders and sleep apnoea syndrome), mental disorders (e.g. depression and anxiety disorders, social phobia and self-harming behaviour), as …	2020-07	01/07/2022 10:40	01/07/2022 10:40		831-838		7	63														WOS:000539700600001
EIK96SQN	journalArticle	2014	Neff, KJ; Chuah, LL; Aasheim, ET; Jackson, S; Dubb, SS; Radhakrishnan, ST; Sood, AS; Olbers, T; Godsland, IF; Miras, AD; le Roux, CW	Beyond Weight Loss: Evaluating the Multiple Benefits of Bariatric Surgery After Roux-en-Y Gastric Bypass and Adjustable Gastric Band	OBESITY SURGERY		0960-8923	10.1007/s11695-013-1164-z		Background Despite the evidence for benefits beyond weight loss following bariatric surgery, assessments of surgical outcomes are often limited to changes in weight and remission of type 2 diabetes mellitus. To address this shortfall in assessment, the King's Obesity Staging System was developed. This system evaluates the individual in severity stages of physical, psychological, socio-economic an…	2014-05	01/07/2022 10:40	01/07/2022 10:40		684-691		5	24														WOS:000334268000003
LW972MY2	bookSection	2006	Vgontzas, AN; Bixler, EO; Chrousos, GP	Obesity-related sleepiness and fatigue - The role of the stress system and cytokines	STRESS, OBESITY, AND METABOLIC SYNDROME	0077-8923				Obesity has epidemic proportions in Western societies and, because of its significant association with morbidity and mortality, is a major public health issue. Excessive daytime sleepiness (EDS) and fatigue (tiredness without increased sleep propensity)-which have been associated with obesity-have a significant impact on individual wellbeing and public safety. In this article, we review data that…	2006	01/07/2022 10:40	01/07/2022 10:40		329-344			1083														WOS:000244102900021			DOI: 10.1196/annals.1367.023						Chrousos, GP; Tsigos, C
EUELKP92	journalArticle	2010	Xochilcal-Morales, M; Castro, EM; Guajardo-Rosas, J; Obregon, TN; Acevedo, JC; Chucan, JMG; Plancarte-Sanchez, R; Davila, G; Wajsbrot, D; Guerrero, M; Vinueza, R	A prospective, open-label, multicentre study of pregabalin in the treatment of neuropathic pain in Latin America	INTERNATIONAL JOURNAL OF CLINICAL PRACTICE		1368-5031	10.1111/j.1742-1241.2010.02389.x		P>Aims: The objective of this study was to evaluate the safety and efficacy of pregabalin at flexible doses of 150-600 mg/day in Latin American patients with neuropathic pain. Methods: A prospective, multicentre, open-label, non-comparative study included patients age >= 18 years diagnosed with neuropathic pain associated with diabetic peripheral neuropathy, postherpetic neuralgia, chemotherapy-i…	2010-08	01/07/2022 10:40	01/07/2022 10:40		1301-1309		9	64														WOS:000279901200022
Y59NMJXP	journalArticle	2021	Shah, AF; Chawla, I; Goel, K; Gollen, R; Singh, R	Impact of Obesity on Female Sexual Dysfunction: A Remiss	CURRENT WOMENS HEALTH REVIEWS		1573-4048	10.2174/1573404816999200917121519		The prevalence of obesity around the globe is increasing at such an alarming rate that WHO designated obesity as a major unattended public health problem worldwide. Obesity is associated with a greater risk of excessive fat related metabolic and endocrinal diseases related to a different set of illnesses and disabilities, including type 2 diabetes, cardiovascular diseases, kidney diseases, sleep …	2021	01/07/2022 10:40	01/07/2022 10:40				1	17														WOS:000612994300005
BRSDDGA9	journalArticle	2012	Sethi, KD; Mehta, SH	A Clinical Primer on Restless Legs Syndrome: What We Know, and What We Don't Know	AMERICAN JOURNAL OF MANAGED CARE		1088-0224			Restless legs syndrome (RLS), also known as Willis-Ekbom disease, is a common sensorimotor disorder that may be idiopathic (primary) or secondary to a diverse group of conditions. The pathophysiology of primary RLS is only partly understood, but a strong association with brain iron deficiency possibly resulting in impaired dopaminergic function has been recognized. Genomic studies have establishe…	2012-08	01/07/2022 10:40	01/07/2022 10:40		S83-S88		5	18														WOS:000309036500001
39ZHNE7U	journalArticle	2012	Wolever, RQ; Bobinet, KJ; McCabe, K; Mackenzie, ER; Fekete, E; Kusnick, CA; Baime, M	Effective and Viable Mind-Body Stress Reduction in the Workplace: A Randomized Controlled Trial	JOURNAL OF OCCUPATIONAL HEALTH PSYCHOLOGY		1076-8998	10.1037/a0027278		Highly stressed employees are subject to greater health risks, increased cost, and productivity losses than those with normal stress levels. To address this issue in an evidence-based manner, worksite stress management programs must be able to engage individuals as well as capture data on stress, health indices, work productivity, and health care costs. In this randomized controlled pilot, our pr…	2012-04	01/07/2022 10:40	01/07/2022 10:40		246-258		2	17														WOS:000302330900012
9I8VDJB8	journalArticle	2010	Cherian, D; Sachdeva, P; Fisher, RS; Parkman, HP	Abdominal Pain Is a Frequent Symptom of Gastroparesis	CLINICAL GASTROENTEROLOGY AND HEPATOLOGY		1542-3565	10.1016/j.cgh.2010.04.027		BACKGROUND & AIMS: Although the most commonly recognized symptoms of gastroparesis (GP) are nausea and vomiting, patients also report abdominal pain We aimed to define the prevalence, severity, and quality of abdominal pain in GP and to correlate abdominal pain with gastric emptying (GE) and quality of life. METHODS: Patients presumed to have GP underwent 4-hour GE scintigraphy and upper endoscop…	2010-08	01/07/2022 10:40	01/07/2022 10:40		676-681		8	8														WOS:000280938200011
USMD8UI4	journalArticle	2013	Sanchez-Santos, R; Pereferrer, FS; Fernandez, SE; Dejardin, DD; Vilarrasa, N; Bernal, DF; de Adana, JCR; Noguera, CM; Garcia, AT	Is the morbid obesity surgery profitable in times of crisis? A cost-benefit analysis of bariatric surgery	CIRUGIA ESPANOLA		0009-739X	10.1016/j.ciresp.2013.02.004		Morbid obesity is a serious health problem whose prevalence is increasing. Expensive comorbidities are associated to these patients, as well as a reduction in the survival. Bariatric surgery resolves the co-morbidities (type 2 diabetes mellitus, 86.6%; cardiovascular risk, 79.0%; obstructive sleep apnea syndrome, 83.6%; hypertension, 61.7%), reduces the mortality rate (among 31-40%), and increase…	2013-10	01/07/2022 10:40	01/07/2022 10:40		476-484		8	91														WOS:000325752200007
GJXNE6AE	journalArticle	2019	Onakpoya, IJ; Thomas, ET; Lee, JJ; Goldacre, B; Heneghan, CJ	Benefits and harms of pregabalin in the management of neuropathic pain: a rapid review and meta-analysis of randomised clinical trials	BMJ OPEN		2044-6055	10.1136/bmjopen-2018-023600		Objective To assess the benefits and harms of pregabalin in the management of neuropathic pain. Design Rapid review and meta-analysis of phase III, randomised, placebo-controlled trials. Participants Adults aged 18 years and above with neuropathic pain defined according to the International Association for the Study of Pain criteria. Interventions Pregabalin or placebo. Primary and secondary outc…	2019-06	01/07/2022 10:40	01/07/2022 10:40				1	9														WOS:000471116800117
XC6NIG92	journalArticle	2017	Martinez, CH; Murray, S; Barr, RG; Bleecker, E; Bowler, RP; Christenson, SA; Comellas, AP; Cooper, CB; Couper, D; Criner, GJ; Curtis, JL; Dransfield, MT; Hansel, NN; Hoffman, EA; Kanner, RE; Kleerup, E; Krishnan, JA; Lazarus, SC; Leidy, NK; O'Neal, W; Martinez, FJ; Paine, R; Rennard, SI; Tashkin, DP; Woodruff, PG; Han, MK; Subpopulations & Intermediate Out	Respiratory Symptoms Items from the COPD Assessment Test Identify Ever-Smokers with Preserved Lung Function at Higher Risk for Poor Respiratory Outcomes An Analysis of the Subpopulations and Intermediate Outcome Measures in COPD Study Cohort	ANNALS OF THE AMERICAN THORACIC SOCIETY		1546-3222	10.1513/AnnalsATS.201610-815OC		Rationale: Ever-smokers without airflow obstruction scores greater than or equal to 10 on the COPD Assessment Test (CAT) still have frequent acute respiratory disease events (exacerbation-like), impaired exercise capacity, and imaging abnormalities. Identification of these subjects could provide new opportunities for targeted interventions. Objectives: We hypothesized that the four respiratory-re…	2017-05	01/07/2022 10:40	01/07/2022 10:40		636-642		5	14														WOS:000412396800010
I7FE9NLB	journalArticle	2020	Mutambudzi, M; Henkens, K	Chronic health conditions and work-related stress in older adults participating in the Dutch workforce	EUROPEAN JOURNAL OF AGEING		1613-9372	10.1007/s10433-020-00554-x		The proportion of workers with chronic health conditions (CHCs) will increase over the years as pension reform is increasing the age of retirement in many European countries. This will increase the percentage of older adults with CHCs performing highly demanding work. This study sought to examine the association between common CHCs [cardiovascular disease (CVD), diabetes, arthritis, respiratory a…	2020-12	01/07/2022 10:40	01/07/2022 10:40		499-508		4	17														WOS:000520050700002
Y6ZA46LH	journalArticle	2010	Katznelson, L	Approach to the Patient with Persistent Acromegaly after Pituitary Surgery	JOURNAL OF CLINICAL ENDOCRINOLOGY & METABOLISM		0021-972X	10.1210/jc.2010-0670		The approach to a patient with acromegaly and persistent disease after surgery requires a complex diagnostic assessment. Acromegaly is a chronic and insidious disease that is associated with multisystem comorbidities, including cardiovascular disease, hypertension, sleep apnea syndrome, colon polyposis, arthropathy, and metabolic complications including glucose intolerance and type 2 diabetes mel…	2010-09	01/07/2022 10:40	01/07/2022 10:40		4114-4123		9	95														WOS:000281640300023
BZMJQ9NM	journalArticle	2018	Chiu, HY; Wang, TS; Chen, PH; Hsu, SH; Tsai, YC; Tsai, TF	Psoriasis in Taiwan: From epidemiology to new treatments	DERMATOLOGICA SINICA		1027-8117	10.1016/j.dsi.2018.06.001		Psoriasis is a common, chronic immune-mediated disorder that occurs worldwide. The prevalence of psoriasis in Taiwan is lower than that in Caucasian countries. Nevertheless, an increasing trend in the prevalence of psoriasis and psoriatic arthritis has been observed in Taiwan over the past decade. Accumulating studies have also suggested that psoriasis is not a disease limited to the skin and joi…	2018-09	01/07/2022 10:40	01/07/2022 10:40		115-123		3	36														WOS:000442419200001
HYBWACBH	journalArticle	2013	Pata, G; Crea, N; Di Betta, E; Bruni, O; Vassallo, C; Mittempergher, F	Biliopancreatic diversion with transient gastroplasty and duodenal switch: Long-term results of a multicentric study	SURGERY		0039-6060	10.1016/j.surg.2012.06.039		Background. Over the years, several modifications of the Scopinaro biliopancreatic diversion (BPD) have been proposed. This retrospective study reported the results of 15 years of follow-up after open. BPD coupled with a type of transient gastroplasty (TG) and duodenal switch (DS), termed BPD-TG with DS. Methods. Data were analyzed for 874 patients operated on between January 1993 and May 2010 in…	2013-03	01/07/2022 10:40	01/07/2022 10:40		413-422		3	153														WOS:000315748000018
LNYGJV5C	journalArticle	2018	Jambhekar, A; Maselli, A; Robinson, S; Kabata, K; Gorecki, P	Demographics and socioeconomic status as predictors of weight loss after laparoscopic sleeve gastrectomy: A prospective cohort study	INTERNATIONAL JOURNAL OF SURGERY		1743-9191	10.1016/j.ijsu.2018.04.025		Background: Prior studies have established that race and socioeconomic factors may influence weight loss after bariatric surgery. Few studies have focused on laparoscopic sleeve gastrectomy (LSG). The objective of this study is to determine if demographic factors may predict postoperative weight loss following LSG. Methods: Prospectively collected data on 713 consecutive primary LSG operations pe…	2018-06	01/07/2022 10:40	01/07/2022 10:40		163-169			54														WOS:000436466400025
F8JPQTYF	journalArticle	2008	Campos, GM; Rabl, C; Mulligan, K; Posselt, A; Rogers, SJ; Westphalen, AC; Lin, F; Vittinghoff, E	Factors associated with weight loss after gastric bypass	ARCHIVES OF SURGERY		0004-0010	10.1001/archsurg.143.9.877		Background: Gastric bypass (GBP) is the most common operation performed in the United States for morbid obesity. However, weight loss is poor in 10% to 15% of patients. We sought to determine the independent factors associated with poor weight loss after GBP. Design: Prospective cohort study.. We examined demographic, operative, and follow-up data by means of multivariate analysis. Variables inve…	2008-09	01/07/2022 10:40	01/07/2022 10:40		877-883		9	143														WOS:000259089200016
DL4WWGCH	journalArticle	2021	Zhang, SM; Cheng, SJ; Zhang, ZX; Wang, CY; Wang, AR; Zhu, WF	Related risk factors associated with post-stroke fatigue: a systematic review and meta-analysis	NEUROLOGICAL SCIENCES		1590-1874	10.1007/s10072-020-04633-w		Background Post-stroke fatigue (PSF) is one of the most common complications of stroke and has a negative impact on quality of life over time. Although several therapeutic approaches have been explored in the last decade, the risk factors responsible for the occurrence of PSF are still largely unknown. Objective The aim of this meta-analysis was to identify the risk factors contributing to PSF, e…	2021-04	01/07/2022 10:40	01/07/2022 10:40		1463-1471		4	42														WOS:000561777100001
VV4CVRID	journalArticle	2005	Erman, MK; Young, T; Patel, SR; Neubauer, DN; Ginsberg, DL; Hollander, E	The Role of Modified-Release Formulations in Hypnotic Therapy for Insomnia	CNS SPECTRUMS		1092-8529			In addition to the psychological and medical health risks associated with lack of adequate sleep, effects of insomnia include impaired daytime functioning and decreased quality of life. Many patients experience delayed sleep onset, frequent awakenings, early waking, or nonrestorative sleep. Longitudinal data on insomnia indicate that the prevalence of persistent/chronic insomnia is high and appea…	2005-08	01/07/2022 10:40	01/07/2022 10:40		Jan-13		8	10														WOS:000207076000001
DSBB4VEF	journalArticle	2005	Erman, MK; Young, T; Patel, SR; Neubauer, DN; Ginsberg, DL; Hollander, E	The role of modified-release formulations in hypnotic therapy for insomnia	CNS SPECTRUMS		1092-8529			In addition to the psychological and medical health risks associated with lack of adequate sleep, effects of insomnia include impaired daytime functioning and decreased quality of life. Many patients experience delayed sleep onset, frequent awakenings, early waking, or nonrestorative sleep. Longitudinal data on insomnia indicate that the prevalence of persistent/chronic insomnia is high and appea…	2005-08	01/07/2022 10:40	01/07/2022 10:40		B1-B13		8	10														WOS:000231555700016
X64QNZDK	journalArticle	2011	Haanpaa, M; Attal, N; Backonja, M; Baron, R; Bennett, M; Bouhassira, D; Cruccu, G; Hansson, P; Haythornthwaite, JA; Iannetti, GD; Jensen, TS; Kauppila, T; Nurmikko, TJ; Rice, ASC; Rowbotham, M; Serra, J; Sommer, C; Smith, BH; Treede, RD	NeuPSIG guidelines on neuropathic pain assessment	PAIN		0304-3959	10.1016/j.pain.2010.07.031		This is a revision of guidelines, originally published in 2004, for the assessment of patients with neuropathic pain. Neuropathic pain is defined as pain arising as a direct consequence of a lesion or disease affecting the somatosensory system either at peripheral or central level. Screening questionnaires are suitable for identifying potential patients with neuropathic pain, but further validati…	2011-01	01/07/2022 10:40	01/07/2022 10:40		14-27		1	152														WOS:000285410800008
4WSK3VD5	journalArticle	2021	Kansra, AR; Lakkunarajah, S; Jay, MS	Childhood and Adolescent Obesity: A Review	FRONTIERS IN PEDIATRICS		2296-2360	10.3389/fped.2020.581461		Obesity is a complex condition that interweaves biological, developmental, environmental, behavioral, and genetic factors; it is a significant public health problem. The most common cause of obesity throughout childhood and adolescence is an inequity in energy balance; that is, excess caloric intake without appropriate caloric expenditure. Adiposity rebound (AR) in early childhood is a risk facto…	12/01/2021	01/07/2022 10:40	01/07/2022 10:40					8														WOS:000611504400001
EPUHHAAH	journalArticle	1999	Dunford, M; Donoghue, J; Lazaris, M	Case presentation of nurse-managed noninvasive positive pressure ventilation in an acute ward setting	HEART & LUNG		0147-9563	10.1053/hl.1999.v28.a99956		A woman with obstructive sleep apnea who was admitted to the sleep disorders laboratory at St George Hospital in Sydney, Australia, for assessment subsequently experienced respiratory arrest. She was successfully resuscitated and 10 days later was transferred from the critical care unit to the respiratory ward with a cuffed, fenestrated tracheostomy tube in situ. A hoarse voice, oxygen desaturati…	1999-09	01/07/2022 10:40	01/07/2022 10:40		348-351		5	28														WOS:000082677200006
QW6ZV9SW	journalArticle	2016	Corlateanu, A; Covantev, S; Mathioudakis, AG; Botnaru, V; Siafakas, N	Prevalence and burden of comorbidities in Chronic Obstructive Pulmonary Disease	RESPIRATORY INVESTIGATION		2212-5345	10.1016/j.resinv.2016.07.001		The classical definition of Chronic Obstructive Pulmonary Disease (COPD) as a lung condition characterized by irreversible airway obstruction is outdated. The systemic involvement in patients with COPD, as well as the interactions between COPD and its comorbidities, justify the description of chronic systemic inflammatory syndrome. The pathogenesis of COPD is closely linked with aging, as well as…	2016-11	01/07/2022 10:40	01/07/2022 10:40		387-396		6	54														WOS:000417482500003
78HAGEWM	journalArticle	2004	Jones, DB; Provost, DA; DeMaria, EJ; Smith, CD; Morgenstern, L; Schirmer, B	Optimal management of the morbidly obese patient - SAGES appropriateness conference statement	SURGICAL ENDOSCOPY AND OTHER INTERVENTIONAL TECHNIQUES		0930-2794	10.1007/s00464-004-8132-6		Background: Obesity is a growing health problem that contributes to numerous life-threatening or disabling disorders. including coronary artery disease, hypertension, type 2 diabetes mellitus, hyperlipidemia, degenerative joint disease, and obstructive sleep apnea. Significant weight reduction in the morbidly obese improves or reverses associated illness and benefits wellbeing. The purpose of the…	2004-07	01/07/2022 10:40	01/07/2022 10:40		1029-1037		7	18														WOS:000222826800004
FZ8ZL339	journalArticle	2020	Seki, Y; Kasama, K; Kikkawa, E; Yokoyama, R; Nabekura, T; Sano, A; Amiki, M; Kurokawa, Y	Five-Year Outcomes of Laparoscopic Sleeve Gastrectomy in Japanese Patients with Class I Obesity	OBESITY SURGERY		0960-8923	10.1007/s11695-020-04789-6		Background Bariatric surgery is being recognized increasingly as an effective treatment for obesity and related comorbidities. In Japan, the cost of laparoscopic sleeve gastrectomy (LSG) is covered by the national health insurance for adults with a body mass index (BMI) >= 35 kg/m(2)and specific comorbidities (type 2 diabetes mellitus (T2DM), hypertension (HT), dyslipidemia (DL), and obstructive …	2020-11	01/07/2022 10:40	01/07/2022 10:40		4366-4374		11	30														WOS:000542520300002
5FPMH8ZN	journalArticle	2011	Budhiraja, R; Roth, T; Hudgel, DW; Budhiraja, P; Drake, CL	Prevalence and Polysomnographic Correlates of Insomnia Comorbid with Medical Disorders	SLEEP		0161-8105	10.5665/SLEEP.1114		Study Objectives: To determine the prevalence and polysomnographic correlates of insomnia in subjects with self-reported medical disorders. Design: Prospective cross-sectional study. Participants: Community-based sample of 3282 men and women aged 18 to 65 years old, with a subset who underwent polysomnography. Measurements: Self-reported measures of sleep habits and current health, and polysomnog…	01/07/2011	01/07/2022 10:40	01/07/2022 10:40		859-867		7	34														WOS:000292926500013
KTF8DSMI	journalArticle	2003	Kemp, AS	Cost of illness of atopic dermatitis in children - A societal perspective	PHARMACOECONOMICS		1170-7690	10.2165/00019053-200321020-00003		Childhood atopic dermatitis is a disorder with considerable social and financial costs. Consideration of these costs is increasingly important in view of the growing prevalence of atopic dermatitis, particularly in developed countries over recent decades. The family stress related to the care of children with moderate or severe atopic dermatitis is significantly greater than that of the care of c…	2003	01/07/2022 10:40	01/07/2022 10:40		105-113		2	21														WOS:000180641800003
T4GJVEIB	journalArticle	2019	Bohannon, RW	Grip Strength: An Indispensable Biomarker For Older Adults	CLINICAL INTERVENTIONS IN AGING		1178-1998	10.2147/CIA.S194543		Grip strength has been proposed as a biomarker. Supporting this proposition, evidence is provided herein that shows grip strength is largely consistent as an explanator of concurrent overall strength, upper limb function, bone mineral density, fractures, falls, malnutrition, cognitive impairment, depression, sleep problems, diabetes, multimorbidity, and quality of life. Evidence is also provided …	2019	01/07/2022 10:40	01/07/2022 10:40		1681-1691			14														WOS:000489165400001
IYCAR74R	journalArticle	2018	Blair, HA	Capsaicin 8% Dermal Patch: A Review in Peripheral Neuropathic Pain	DRUGS		0012-6667	10.1007/s40265-018-0982-7		The adhesive capsaicin dermal patch (Qutenza((R))) delivers a high concentration (8% w/w) of synthetic capsaicin, a highly selective agonist of transient receptor potential vanilloid-1 (TRPV-1), directly to the site of pain. The capsaicin 8% dermal patch is indicated in the EU for the treatment of peripheral neuropathic pain (PNP) in adults, either alone or in combination with other medicinal pro…	2018-09	01/07/2022 10:40	01/07/2022 10:40		1489-1500		14	78														WOS:000446539700008
99HFUV2M	journalArticle	2017	Kim, SY; Bang, W; Kim, MS; Park, B; Kim, JH; Chol, HG	Nocturia Is Associated with Slipping and Falling	PLOS ONE		1932-6203	10.1371/journal.pone.0169690		Several reports have demonstrated associations between falls and nocturia in the elderly. However, little information is available regarding other age groups. This study evaluated the relationship between the frequency of nocturia and falls in men using a large, population-based survey in Korea, and the results were adjusted for various confounding factors. Data from a 2011 Korean community healt…	06/01/2017	01/07/2022 10:40	01/07/2022 10:40				1	12														WOS:000391641500130
BUYISNHN	journalArticle	2015	Silverberg, JI; Greenland, P	Eczema and cardiovascular risk factors in 2 US adult population studies	JOURNAL OF ALLERGY AND CLINICAL IMMUNOLOGY		0091-6749	10.1016/j.jaci.2014.11.023		Background: Eczema is associated with high rates of sleep disturbance and quality-of-life impairment. These factors might have a negative impact on psychosocial development and behavior and could increase cardiovascular risk. Objective: We sought to determine whether adults with eczema have increased cardiovascular risk factors. Methods: We analyzed data for 27,157 and 34,525 adults aged 18 to 85…	2015-03	01/07/2022 10:40	01/07/2022 10:40		721-U219		3	135														WOS:000351065000019
EMUG9M7K	journalArticle	1996	Sklar, AH; Riesenberg, LA; Silber, AK; Ahmed, W; Ali, A	Postdialysis fatigue	AMERICAN JOURNAL OF KIDNEY DISEASES		0272-6386	10.1016/S0272-6386(96)90256-5		To clarify the demographic and clinicolaboratory features of postdialysis fatigue (PDF), we enrolled 85 patients an maintenance hemodialysis in a cross-sectional study using validated questionnaires and chart review. Forty-three patients complained of fatigue after dialysis. On formal testing using the Kidney Disease Questionnaire, the PDF group had statistically greater severity of fatigue and s…	1996-11	01/07/2022 10:40	01/07/2022 10:40		732-736		5	28														WOS:A1996VY43200011
MUQ3DUER	journalArticle	2016	Greenfield, R; Busink, E; Wong, CP; Riboli-Sasco, E; Greenfield, G; Majeed, A; Car, J; Wark, PA	Truck drivers' perceptions on wearable devices and health promotion: a qualitative study	BMC PUBLIC HEALTH		1471-2458	10.1186/s12889-016-3323-3		Background: Professional truck drivers, as other shift workers, have been identified as a high-risk group for various health conditions including cardiovascular disease, obesity, diabetes, sleep apnoea and stress. Mobile health technologies can potentially improve the health and wellbeing of people with a sedentary lifestyle such as truck drivers. Yet, only a few studies on health promotion inter…	30/07/2016	01/07/2022 10:40	01/07/2022 10:40					16														WOS:000381003600008
6Q527Q8K	journalArticle	2006	Bray, GA; Bellanger, T	Epidemiology, trends, and morbidities of obesity and the metabolic syndrome	ENDOCRINE		1355-008X	10.1385/ENDO:29:1:109		Obesity has been described as an epidemic because of the rapid increase in the number of overweight and obese individuals over the past 20 yr. This increasing prevalence of obesity is a worldwide phenomenon affecting both children and adults. The metabolic syndrome is a constellation of central adiposity, impaired fasting glucose, elevated blood pressure, and dyslipidemia (high triglyceride and l…	2006-02	01/07/2022 10:40	01/07/2022 10:40		109-117		1	29														WOS:000236772000013
EHMV3HVJ	journalArticle	2018	Flythe, JE; Hilliard, T; Castillo, G; Ikeler, K; Orazi, J; Abdel-Rahman, E; Pai, AB; Rivara, MB; St Peter, WL; Weisbord, SD; Wilkie, C; Mehrotra, R	Symptom Prioritization among Adults Receiving In-Center Hemodialysis: A Mixed Methods Study	CLINICAL JOURNAL OF THE AMERICAN SOCIETY OF NEPHROLOGY		1555-9041	10.2215/CJN.10850917		Background and objectives Individuals receiving in-center hemodialysis experience a high symptom burden that detrimentally affects their quality of life. There are few evidence-based interventions for symptom relief in this population. To stimulate innovation in symptom management, data on patient symptom prioritization and treatment preferences are needed. We undertook this study to (1) identify…	07/05/2018	01/07/2022 10:40	01/07/2022 10:40		735-745		5	13														WOS:000432174800012
NLUKP2L6	journalArticle	2018	Arslanian, S; Bacha, F; Grey, M; Marcus, MD; White, NH; Zeitler, P	Evaluation and Management of Youth-Onset Type 2 Diabetes: A Position Statement by the American Diabetes Association	DIABETES CARE		0149-5992	10.2337/dci18-0052			01/12/2018	01/07/2022 10:40	01/07/2022 10:40		2648-2668		12	41														WOS:000450560000036
4FFDYCHK	journalArticle	2018	Mahdavian, M; Power, BH; Asghari, S; Pike, JC	Effects of Comorbidities on Asthma Hospitalization and Mortality Rates: A Systematic Review	CANADIAN RESPIRATORY JOURNAL		1198-2241	10.1155/2018/6460379		Background. Recent studies have shown that patients diagnosed with asthma who have other chronic comorbidities have severely worse medical outcomes. However, the number of available published studies in this field is lacking. The aim of this study was to determine the effects of comorbidities in asthmatic patients based on hospitalization and mortality rates. Methods. A systematic review was cond…	2018	01/07/2022 10:40	01/07/2022 10:40					2018														WOS:000447541900001
ZU9K55QQ	journalArticle	2013	Choi, J; Kim, TH; Choi, TY; Lee, MS	Ginseng for Health Care: A Systematic Review of Randomized Controlled Trials in Korean Literature	PLOS ONE		1932-6203	10.1371/journal.pone.0059978		Objective: This systematic review was performed to summarise randomised clinical trials (RCTs) assessing the efficacy and safety of ginseng in the Korean literature. Method: The study involved systematic searches conducted in eight Korean Medical databases. The methodological quality of all of the included studies was assessed using the Cochrane Risk of Bias tool. We included all RCTs on any type…	01/04/2013	01/07/2022 10:40	01/07/2022 10:40				4	8														WOS:000316930900039
ANBXR5R7	journalArticle	2021	Azuero, J; Santander, J; Trujillo, CG; Caicedo, JI; Zuluaga, L; Becerra, AM; Daza, F; Rondon, M; Plata, M	Potential associations of adult nocturia. Results from a national prevalence study	NEUROUROLOGY AND URODYNAMICS		0733-2467	10.1002/nau.24624		Aim To determine the prevalence of nocturia and associated risk factors in the Colombian population aged >= 18 years old. Methods This is a cross-sectional population-based study conducted in 1060 participants in Colombia. Nocturia was assessed with the Spanish version of the ICIQ-OAB, using the ICS terminology. Descriptive statistics were used to evaluate nocturia prevalence. Logistic regression…	2021-03	01/07/2022 10:40	01/07/2022 10:40		819-828		3	40														WOS:000615701800001
I75CM7VI	journalArticle	2015	Valdes-Rodriguez, R; Mollanazar, NK; Gonzalez-Muro, J; Nattkemper, L; Torres-Alvarez, B; Lopez-Esqueda, FJ; Chan, YH; Yosipovitch, G	Itch Prevalence and Characteristics in a Hispanic Geriatric Population: A Comprehensive Study Using a Standardized Itch Questionnaire	ACTA DERMATO-VENEREOLOGICA		0001-5555	10.2340/00015555-1968		A cross-sectional study of geriatric patients was performed to provide a comprehensive description of the prevalence and clinical characteristics of chronic itch affecting Hispanic geriatric subjects in Mexico. Participants were recruited from both nursing homes and geriatric ambulatory care centers. Patients without dementia were evaluated using an itch intensity and characteristic questionnaire…	2015	01/07/2022 10:40	01/07/2022 10:40		417-421		4	95														WOS:000352751200007
858T4EZS	journalArticle	2015	Shalash, AS; Elrassas, HH; Monzem, MM; Salem, HH; Moneim, AA; Moustafa, RR	Restless legs syndrome in Egyptian medical students using a validated Arabic version of the Restless Legs Syndrome Rating Scale	SLEEP MEDICINE		1389-9457	10.1016/j.sleep.2015.07.032		Objective: Restless legs syndrome (RLS) is a common movement disorder that has a variable prevalence and impact reported from different countries and specific populations. The current study validated an Arabic version of the International Restless Legs Syndrome Study Group (IRLSSG) rating scale (IRLS) and investigated the prevalence and impact of RLS in medical students at Ain Shams University in…	2015-12	01/07/2022 10:40	01/07/2022 10:40		1528-1531		12	16														WOS:000365348900011
W3A376MA	journalArticle	2020	James, G; Nyman, E; Fitz-Randolph, M; Niklasson, A; Hedman, K; Hedberg, J; Wittbrodt, ET; Medin, J; Quinn, CM; Allum, AM; Emmas, C	Characteristics, Symptom Severity, and Experiences of Patients Reporting Chronic Kidney Disease in the PatientsLikeMe Online Health Community: Retrospective and Qualitative Study	JOURNAL OF MEDICAL INTERNET RESEARCH		1438-8871	10.2196/18548		Background: Chronic kidney disease (CKD) is a major global health burden, and is associated with increased adverse outcomes, poor quality of life, and substantial health care costs. While there is an increasing need to build patient-centered pathways for improving CKD management in clinical care, data in this field are scarce. Objective: The aim of this study was to understand patient-reported ex…	15/07/2020	01/07/2022 10:40	01/07/2022 10:40				7	22														WOS:000573905500001
6ZPSL62Q	journalArticle	2014	Mihalko, WM; Bergin, PF; Kelly, FB; Canale, ST	Obesity, Orthopaedics, and Outcomes	JOURNAL OF THE AMERICAN ACADEMY OF ORTHOPAEDIC SURGEONS		1067-151X	10.5435/JAAOS-22-11-683		Obesity, one of the most common health conditions, affects an ever-increasing percentage of orthopaedic patients. Obesity is also associated with other medical conditions, including diabetes, cardiovascular disease, pulmonary disease, metabolic syndrome, and obstructive sleep apnea. These comorbidities require specific preoperative and postoperative measures to improve outcomes in this patient po…	2014-11	01/07/2022 10:40	01/07/2022 10:40		683-690		11	22														WOS:000343855200002
ADGZE57C	journalArticle	2021	Yow, HY; Tiong, JJL; Mai, CW; van Der Werf, E; Zainuddin, ZM; Toh, CC; Ngoo, KS; Goh, EH; Fadzli, AN; Lok, SH; Ong, TA	Prevalence of nocturia among community-dwelling adults: a population-based study in Malaysia	BMC UROLOGY		1471-2490	10.1186/s12894-021-00860-1		Background Nocturia is widely prevalent condition with detrimental effects on quality of life and general health. In Malaysia, there is a lack of up-to-date prevalence study on nocturia. This study aimed to investigate the prevalence of nocturia and awareness pertaining to nocturia among Malaysian adults. Methods A cross-sectional population-based study was conducted among Malaysian adults aged >…	29/06/2021	01/07/2022 10:40	01/07/2022 10:40				1	21														WOS:000668161200001
CGGFR7T3	book	2015	Igelstrom, H	Physical Activity and Sedentary Time in Sleep Apnea and Obesity		978-0-12-420240-5					2015	01/07/2022 10:40	01/07/2022 10:40			297						MODULATION OF SLEEP BY OBESITY, DIABETES, AGE, AND DIET										WOS:000355179600032			Pages: 301						Watson, RR
UJAW55CM	journalArticle	2019	Gonzalez-Chica, DA; Bowden, J; Miller, C; Longo, M; Nelson, M; Reid, C; Stocks, N	Patient-reported GP health assessments rather than individual cardiovascular risk burden are associated with the engagement in lifestyle changes: population-based survey in South Australia	BMC FAMILY PRACTICE		1471-2296	10.1186/s12875-019-1066-9		Background Little is known about whether a more comprehensive health assessment, performed by a general practitioner (GP) during a clinical encounter, could influence patients' lifestyle. We aimed to investigate whether health assessments, performed by GPs, are more important than the presence of cardiovascular disease (CVD) or cardiometabolic risk factors (obesity, diabetes, hypertension, dyslip…	13/12/2019	01/07/2022 10:40	01/07/2022 10:40				1	20														WOS:000512612800001
AXX86HBT	journalArticle	2016	Platek, AE; Hrynkiewicz-Szymanska, A; Kotkowski, M; Szymanski, FM; Syska-Suminska, J; Puchalski, B; Filipiak, KJ	Prevalence of Erectile Dysfunction in Atrial Fibrillation Patients: A Cross-Sectional, Epidemiological Study	PACE-PACING AND CLINICAL ELECTROPHYSIOLOGY		0147-8389	10.1111/pace.12753		Background: Sexual dysfunctions, especially erectile dysfunction (ED), are a major problem in cardiovascular patients. They are caused by cardiovascular risk factors including low-grade inflammation process, endothelial dysfunction, oxidative stress, and hemodynamic and vascular alterations. The same mechanisms are some of the main causes and/or consequences of atrial fibrillation (AF). To this d…	2016-01	01/07/2022 10:40	01/07/2022 10:40		28-35		1	39														WOS:000368085000005
89KL2MBQ	journalArticle	2018	Robinson, D; Suman, S	Managing nocturia: The multidisciplinary approach	MATURITAS		0378-5122	10.1016/j.maturitas.2018.08.007		Nocturia, defined as waking at night to pass urine, is a common condition which increases with age. Whilst nocturia is known to have an important effect on quality of life, more recent evidence has linked the symptom with significant morbidity and mortality due to the effects of sleep deprivation on glucose metabolism and the immune system. The causes of nocturia are multifactorial and may be rel…	2018-10	01/07/2022 10:40	01/07/2022 10:40		123-129			116														WOS:000448094800018
ST97HBSK	journalArticle	2019	Nsair, A; Hupin, D; Chomette, S; Barthelemy, JC; Roche, F	Factors Influencing Adherence to Auto-CPAP: An Observational Monocentric Study Comparing Patients With and Without Cardiovascular Diseases	FRONTIERS IN NEUROLOGY		1664-2295	10.3389/fneur.2019.00801		Introduction: Obstructive sleep apnea/hypopnea (OSAH) affects more than 15% of the general population and increases the occurrence of cardiovascular (CV) and metabolic events. Continuous positive airway pressure (CPAP) treatment is currently the gold standard treatment of OSAH and could prevent the occurrence of such events. However, long-term adherence to CPAP is a problem where a significant ra…	02/08/2019	01/07/2022 10:40	01/07/2022 10:40					10														WOS:000478638000001
HCI95P83	journalArticle	2021	Ammar, A; Trabelsi, K; Brach, M; Chtourou, H; Boukhris, O; Masmoudi, L; Bouaziz, B; Bentlage, E; How, D; Ahmed, M; Mueller, P; Mueller, N; Hammouda, O; Paineiras-Domingos, LL; Braakman-jansen, A; Wrede, C; Bastoni, S; Pernambuco, CS; Mataruna, L; Taheri, M; Irandoust, K; Khacharem, A; Bragazzi, NL; Strahler, J; Adrian, J; Andreeva, A; Glenn, JM; Bott, NT; Gargouri, F; Chaari, L; Batatia, H; Khosh…	Effects of home confinement on mental health and lifestyle behaviours during the COVID-19 outbreak: insights from the ECLB-COVID19 multicentre study	BIOLOGY OF SPORT		0860-021X	10.5114/biolsport.2020.96857		Although recognised as effective measures to curb the spread of the COVID-19 outbreak, social distancing and self-isolation have been suggested to generate a burden throughout the population. To provide scientific data to help identify risk factors for the psychosocial strain during the COVID-19 outbreak, an international cross-disciplinary online survey was circulated in April 2020. This report …	2021	01/07/2022 10:40	01/07/2022 10:40		Sep-21		1	38														WOS:000600062300002
A7JZT88T	journalArticle	2015	Laurier, V; Lapeyrade, A; Copet, P; Demeer, G; Silvie, M; Bieth, E; Coupaye, M; Poitou, C; Lorenzini, F; Labrousse, F; Molinas, C; Tauber, M; Thuilleaux, D; Jauregi, J	Medical, psychological and social features in a large cohort of adults with Prader-Willi syndrome: experience from a dedicated centre in France	JOURNAL OF INTELLECTUAL DISABILITY RESEARCH		0964-2633	10.1111/jir.12140		BackgroundPrader-Willi syndrome (PWS) is a developmental genetic disorder characterised by a variable expression of medical, cognitive and behavioural symptoms. In adulthood, the prevalence and severity of these symptoms determine the quality of life of the affected persons. Because of their rare disease condition, data on health and social problems in adults with PWS are scarce. In this research…	2015-05	01/07/2022 10:40	01/07/2022 10:40		411-421		5	59														WOS:000352569300002
VSMDP4HD	journalArticle	2016	Garvey, C	Recent updates in chronic obstructive pulmonary disease	POSTGRADUATE MEDICINE		0032-5481	10.1080/00325481.2016.1118352		Chronic obstructive pulmonary disease (COPD), characterized by chronic airways inflammation and progressive airflow limitation, is a common, preventable and treatable disease. Worldwide, COPD is a major cause of morbidity and mortality; smoking tobacco is the most important risk factor. This translational review of recent updates in COPD care for the primary care audience, includes recommendation…	17/02/2016	01/07/2022 10:40	01/07/2022 10:40		231-238		2	128														WOS:000371924000009
9ZBZRC3R	journalArticle	2021	Cintra, FD; Figueiredo, MJD	Atrial Fibrillation (Part 1): Pathophysiology, Risk Factors, and Therapeutic Basis	ARQUIVOS BRASILEIROS DE CARDIOLOGIA		0066-782X	10.36660/abc.20200485		Atrial fibrillation is the most common sustained arrhythmia in clinical practice, with a preference for older age groups. Considering population ageing, the projections for the next decades are alarming. In addition to its epidemiological importance, atrial fibrillation is evidenced by its clinical repercussions, including thromboernbolic phenomena, hospitalizations, and a higher mortality rate. …	2021-01	01/07/2022 10:40	01/07/2022 10:40		129-139		1	116														WOS:000615367300024
G9AR9N5H	journalArticle	2011	Auzky, O; Lanska, V; Pitha, J; Roztocil, K	Association between symptoms of chronic venous disease in the lower extremities and cardiovascular risk factors in middle-aged women	INTERNATIONAL ANGIOLOGY		0392-9590			Aim. The association between chronic venous disease (CVD) and atherosclerosis has been intensively investigated. Because data regarding cardiovascular disease in women are sparse, we evaluated the potential association between the symptoms of CVD and cardiovascular risk factors including markers of preclinical atherosclerosis in middle-aged women. Methods. A questionnaire for chronic lower limb v…	2011-08	01/07/2022 10:40	01/07/2022 10:40		335-341		4	30														WOS:000296032500004
4IFQ2BYN	bookSection	2011	Holdaway, IM	Mortality and Morbidity in Acromegaly: Impact of Disease Control	GROWTH HORMONE RELATED DISEASES AND THERAPY: A MOLECULAR AND PHYSIOLOGICAL PERSPECTIVE FOR THE CLINICIAN	2523-3785				The excess production of growth hormone (GH) and insulin-like growth factor-I (IGF-I) in patients with acromegaly is associated with a range of complications which have important effects on quality of life and which lead to reduced life expectancy. The increased mortality of the disorder has been recognized in 18 studies, totaling 4,806 individuals with acromegaly and including 1,116 deaths durin…	2011	01/07/2022 10:40	01/07/2022 10:40		317-338																	WOS:000294445100016			DOI: 10.1007/978-1-60761-317-6_16						Ho, K
GVHY2K7K	journalArticle	2010	Symvoulakis, E; Anyfantakis, D; Lionis, C	Restless legs syndrome: literature review	SAO PAULO MEDICAL JOURNAL		1516-3180	10.1590/S1516-31802010000300008		Restless legs syndrome is a distressing condition, with negative effects on sleep and daytime activities that affect personal, family and occupational life. The overall impact of restless legs syndrome on quality of life is comparable to that of chronic and frustrating conditions such as depression and diabetes. Misdiagnosis and inappropriate treatment may increase patients' suffering in terms of…	06/05/2010	01/07/2022 10:40	01/07/2022 10:40		167-170		3	128														WOS:000283255200008
7CCBZUS5	journalArticle	2002	Hammack, JE; Michalak, JC; Loprinzi, CL; Sloan, JA; Novotny, PJ; Soori, GS; Tirona, MT; Rowland, KM; Stella, PJ; Johnson, JA	Phase III evaluation of nortriptyline for alleviation of symptoms of cis-platinum-induced peripheral neuropathy	PAIN		0304-3959	10.1016/S0304-3959(02)00047-7		Tricyclic antidepressants have been reported to relieve the paresthesiae associated with peripheral neuropathies of many etiologies. We designed a randomized, double-blind, placebo-controlled, crossover trial to establish the efficacy of nortriptyline in the treatment of cis-diamminedichloroplatinum (CDDP)-induced paresthesiae. The study included 51 evaluable patients with CDDP-induced peripheral…	2002-07	01/07/2022 10:40	01/07/2022 10:40		195-203		01-Feb	98														WOS:000177204300022
BG345XZS	journalArticle	2007	Kaplan, G	Impact and outcomes - The public health burden of insomnia and the economic impact of recent pharmacotherapies	FORMULARY		1082-801X			The clinical and economic burden of insomnia is enormous. Insomnia, with its associated symptoms of sleep disruption, affects about 99 million people in the United States, making it more prevalent than arthritis, diabetes, and cardiovascular disease. This burden is especially great in the elderly. The majority of elderly people who have symptoms of insomnia complain of sleep maintenance problems.…	2007-03	01/07/2022 10:40	01/07/2022 10:40		3-+																	WOS:000245475000001
L6LI2IXF	journalArticle	2004	Buchwald, H; Avidor, Y; Braunwald, E; Jensen, MD; Pories, W; Fahrbach, K; Schoelles, K	Bariatric surgery: A systematic review and meta-analysis	JAMA-JOURNAL OF THE AMERICAN MEDICAL ASSOCIATION		0098-7484	10.1001/jama.292.14.1724		Context About 5% of the US population is morbidly obese. This disease remains largely refractory to diet and drug therapy, but generally responds well to bariatric surgery. Objective To determine the impact of bariatric surgery on weight loss, operative mortality outcome, and 4 obesity comorbidities (diabetes, hyperlipidemia, hypertension, and obstructive sleep apnea). Data Sources and Study Sele…	13/10/2004	01/07/2022 10:40	01/07/2022 10:40		1724-1737		14	292														WOS:000224413400032
67FUKFG7	journalArticle	2019	Gadelha, MR; Kasuki, L; Lim, DST; Fleseriu, M	Systemic Complications of Acromegaly and the Impact of the Current Treatment Landscape: An Update	ENDOCRINE REVIEWS		0163-769X	10.1210/er.2018-00115		Acromegaly is a chronic systemic disease with many complications and is associated with increased mortality when not adequately treated. Substantial advances in acromegaly treatment, as well as in the treatment of many of its complications, mainly diabetes mellitus, heart failure, and arterial hypertension, were achieved in the last decades. These developments allowed change in both prevalence an…	2019-02	01/07/2022 10:40	01/07/2022 10:40		268-332		1	40														WOS:000460616200011
VW383VBY	book	2013	Jarvis, S; Toth, C	Impact of chronic pain upon anxiety, sleep, and mood dimensions		978-1-107-02371-0					2013	01/07/2022 10:40	01/07/2022 10:40			322						NEUROPATHIC PAIN: CAUSES, MANAGEMENT, AND UNDERSTANDING										WOS:000326439500028			Pages: 333						Toth, C; Moulin, DE
TY736KKK	journalArticle	2020	Krupp, K; Wilcox, M; Srinivas, A; Srinivas, V; Madhivanan, P; Bastida, E	Snoring is associated with obesity among middle aged Slum-dwelling women in Mysore, India	LUNG INDIA		0970-2113	10.4103/lungindia.lungindia_515_19		Background: Globally, rates of obesity have trebled in the past four decades. India has more than 9.8 million men and 20 million women classified as obese. While poor diet and sedentary lifestyles are major causes, growing evidence suggests other factors like sleep-disordered-breathing may also be contributors. Methods: A cross-sectional survey was carried out between October 2017 and May 2018 am…	2020-05	01/07/2022 10:40	01/07/2022 10:40		210-219		3	37														WOS:000587470800005
WPBB3YCG	journalArticle	2017	King, CS; Nathan, SD	Idiopathic pulmonary fibrosis: effects and optimal management of comorbidities	LANCET RESPIRATORY MEDICINE		2213-2600	10.1016/S2213-2600(16)30222-3		Despite the development of pharmacological therapies that are effective in slowing the progression of idiopathic pulmonary fibrosis (IPF), it remains a debilitating and lethal condition. In addition to the adverse effects caused by pulmonary fibrosis, most patients with IPF have associated comorbid conditions, which might negatively affect functional status, quality of life, and survival. Comorbi…	2017-01	01/07/2022 10:40	01/07/2022 10:40		72-84		1	5														WOS:000396348600028
Y5V9N9YI	journalArticle	2017	Kumar, S; Kelly, AS	Review of Childhood Obesity: From Epidemiology, Etiology, and Comorbidities to Clinical Assessment and Treatment	MAYO CLINIC PROCEEDINGS		0025-6196	10.1016/j.mayocp.2016.09.017		Childhood obesity has emerged as an important public health problem in the United States and other countries in the world. Currently 1 in 3 children in the United States is afflicted with overweight or obesity. The increasing prevalence of childhood obesity is associated with emergence of comorbidities previously considered to be "adult" diseases including type 2 diabetes mellitus, hypertension, …	2017-02	01/07/2022 10:40	01/07/2022 10:40		251-265		2	92														WOS:000396902000016
GI6THING	journalArticle	2021	Tasnim, R; Sujan, MSH; Islam, MS; Ferdous, MZ; Hasan, MM; Koly, KN; Potenza, NM	Depression and anxiety among individuals with medical conditions during the COVID-19 pandemic: Findings from a nationwide survey in Bangladesh	ACTA PSYCHOLOGICA		0001-6918	10.1016/j.actpsy.2021.103426		Background: Coronavirus disease 2019 (COVID-19) disproportionately impacts individuals with medical conditions, including with respect to their mental health. The present study investigated depression and anxiety and their correlates among individuals with medical conditions in Bangladesh. Methods: Subjects were recruited to participate in an internet-based survey. Data were collected from Novemb…	2021-10	01/07/2022 10:40	01/07/2022 10:40					220														WOS:000706372300015
X2A2RKRZ	journalArticle	2021	Perez, RA; Jetelina, KK; Gonzalez, JMR	The Chronic Health Effects of Work-Related Stressors Experienced by Police Communications Workers	SAFETY AND HEALTH AT WORK		2093-7911	10.1016/j.shaw.2021.05.005		Background: Law enforcement communications (i.e., 911 dispatch and call takers) is a challenging and stressful occupation. The purpose of this study is to identify the main stressors associated with employment in law enforcement communications, and to identify and provide context to how these stressors affect workers' health and wellbeing. Methods: This research study included focus groups with 2…	2021-09	01/07/2022 10:40	01/07/2022 10:40		365-369		3	12														WOS:000696954000011
84XADCJB	journalArticle	2010	Koenig, P; Nagl, C; Neurauter, G; Schennach, H; Brandacher, G; Fuchs, D	Enhanced degradation of tryptophan in patients on hemodialysis	CLINICAL NEPHROLOGY		0301-0430			Background: Hemodialysis patients often present with increased concentrations of tryptophan catabolites perhaps related to an enhanced activity of tryptophan-degrading enzyme indoleamine 2,3-dioxygenase (IDO) that is inducible by pro-inflammatory stimuli. The often chronic inflammation and immune activation status in dialysis patients may accelerate tryptophan degradation, which could influence p…	2010-12	01/07/2022 10:40	01/07/2022 10:40		465-470		6	74														WOS:000285995200007
YADHYVCU	journalArticle	2016	Ivkovic, A; Puckett, J	The Psychological and Pharmacological Correlations of Atrial Fibrillation	PSYCHIATRIC ANNALS		0048-5713	10.3928/00485713-20161110-01		Atrial fibrillation (AF) is an arrhythmia characterized by disorganized electrical activity of the atria, secondary to ectopic focal discharge, leading to ineffective contraction and rapid heart rate. AF is the most common cardiac arrhythmia and is seen in approximately 1% to 2% of the population. Risk factors connected with AF include age, male gender, hypertension, valve disease, obesity, heart…	2016-12	01/07/2022 10:40	01/07/2022 10:40		702-711		12	46														WOS:000393127600009
JFXGK6SE	journalArticle	2019	Schon, M; Straka, I; Sedliak, M; Ukropec, J; Valkovic, P; Ukropcova, B	The role of physical activity in the management of patients with Parkinson's disease	CESKA A SLOVENSKA NEUROLOGIE A NEUROCHIRURGIE		1210-7859	10.14735/amcsnn2019496		Parkinson's disease (PD) is the second most prevalent neurodegenerative disease. It is characterized by the progressive deterioration of motor as well as non-motor symptoms, including cognitive dysfunction, disorders of mood and sleep and gastrointenstinal symptoms. Physical activity is a modifiable well-established risk factor for PD and clinical intervention studies with regular exercise undoub…	2019	01/07/2022 10:40	01/07/2022 10:40		496-504		5	82														WOS:000500973400003
URTLHY9Q	journalArticle	2015	Muhlbacher, AC; Junker, U; Juhnke, C; Stemmler, E; Kohlmann, T; Leverkus, F; Nubling, M	Chronic pain patients' treatment preferences: a discrete-choice experiment	EUROPEAN JOURNAL OF HEALTH ECONOMICS		1618-7598	10.1007/s10198-014-0614-4		The objective of this study was to identify, document, and weight attributes of a pain medication that are relevant from the perspective of patients with chronic pain. Within the sub-population of patients suffering from "chronic neuropathic pain", three groups were analyzed in depth: patients with neuropathic back pain, patients with painful diabetic polyneuropathy, and patients suffering from p…	2015-07	01/07/2022 10:40	01/07/2022 10:40		613-628		6	16														WOS:000356041200005
CQATLDHS	journalArticle	2015	Kelles, SMB; Diniz, MDHS; Machado, CJ; Barreto, SM	The profile of patients undergoing bariatric surgery in the Brazilian Unified National Health System: a systematic review	CADERNOS DE SAUDE PUBLICA		0102-311X	10.1590/0102-311X00022714		Nearly one million Brazilians were morbidly obese in 2013. Bariatric surgery is an option for sustained weight loss, and the Brazilian Unified National Health System (SUS) had provided 50,000 such procedures as of 2014. The SUS database does not provide anthropometric and comorbidity data on these patients, so the aim of the current study was to perform a systematic review to assess the profile o…	2015-08	01/07/2022 10:40	01/07/2022 10:40		1587-1601		8	31														WOS:000361551600003
KZPWHWZ6	journalArticle	2017	Obayashi, K; Saeki, K; Negoro, H; Kurumatani, N	Nocturia increases the incidence of depressive symptoms: a longitudinal study of the HEIJO-KYO cohort	BJU INTERNATIONAL		1464-4096	10.1111/bju.13791		Objectives To evaluate the association between nocturia and the incidence of depressive symptoms. Participants and Methods Of 1 127 participants in the HEIJO-KYO population-based cohort, 866 elderly individuals (mean age 71.5 years) without depressive symptoms at baseline were followed for a median period of 23 months. Nocturnal voiding frequency was logged using a standardized urination diary an…	2017-08	01/07/2022 10:40	01/07/2022 10:40		280-285		2	120														WOS:000405715600018
SEEDYIAP	journalArticle	2011	Campos, MPO; Hassan, BJ; Riechelmann, R; Del Giglio, A	Cancer-related fatigue: a practical review	ANNALS OF ONCOLOGY		0923-7534	10.1093/annonc/mdq458		Fatigue is an exceedingly common often treatable problem in cancer patients that profoundly affects all aspects of quality of life. Prevalence estimates have ranged from 50% to 90% of cancer patients overall. After addressing reversible or treatable contributing factors, such as hypothyroidism, anemia, sleep disturbance, pain, emotional distress, climacterium, medication adverse events, metabolic…	2011-06	01/07/2022 10:40	01/07/2022 10:40		1273-1279		6	22														WOS:000291060800005
7FG7SMNM	journalArticle	2017	Galle, F; Maida, P; Cirella, A; Giuliano, E; Belfiore, P; Liguori, G	Does Post-operative Psychotherapy Contribute to Improved Comorbidities in Bariatric Patients with Borderline Personality Disorder Traits and Bulimia Tendencies? A Prospective Study	OBESITY SURGERY		0960-8923	10.1007/s11695-017-2581-1		Borderline personality disorder (BPD) and eating disorders may affect the outcomes of bariatric surgery. This study was aimed to evaluate the influence of a post-operative dialectical behavioral therapy (DBT) intervention on weight loss and comorbidities in a sample of comorbid obese Italian patients with BPD traits and bulimia tendencies who underwent laparoscopic Roux-en-Y gastric bypass (LRYGB…	2017-07	01/07/2022 10:40	01/07/2022 10:40		1872-1878		7	27														WOS:000404529600036
2QU8RM8D	journalArticle	2021	Torres-Zegarra, C; Sundararajan, D; Benson, J; Seagle, H; Witten, M; Walders-Abramson, N; Simon, SL; Huguelet, P; Nokoff, NJ; Cree-Green, M	Care for Adolescents With Polycystic Ovary Syndrome: Development and Prescribing Patterns of a Multidisciplinary Clinic	JOURNAL OF PEDIATRIC AND ADOLESCENT GYNECOLOGY		1083-3188	10.1016/j.jpag.2021.02.002		Study Objective: Based on updated guidelines and expressed patient needs, we created a multidisciplinary clinic including endocrinology, gynecology/adolescent medicine, dermatology, psychology, and nutrition to provide comprehensive care to adolescent girls with polycystic ovary syndrome (PCOS). We describe the patient population presenting to this clinic, and prescribing patterns when a multidis…	2021-10	01/07/2022 10:40	01/07/2022 10:40		617-625		5	34														WOS:000691540600007
UKSWIUAS	journalArticle	2015	Chong, VH; Singh, J; Parry, H; Saunders, J; Chowdhury, F; Mancini, DM; Lang, CC	Management of Noncardiac Comorbidities in Chronic Heart Failure	CARDIOVASCULAR THERAPEUTICS		1755-5914	10.1111/1755-5922.12141		Prevalence of heart failure is increasing, especially in the elderly population. Noncardiac comorbidities complicate heart failure care and are increasingly common in elderly patients with reduced or preserved ejection fraction heart failure, owing to prolongation of patient's lives by advances in chronic heart failure (CHF) management. Common comorbidities include respiratory disease, renal dysf…	2015-10	01/07/2022 10:40	01/07/2022 10:40		300-315		5	33														WOS:000361492200008
A396JMU3	journalArticle	2021	Konttinen, H; Sjoholm, K; Jacobson, P; Svensson, PA; Carlsson, LMS; Peltonen, M	Prediction of Suicide and Nonfatal Self-harm After Bariatric Surgery: A Risk Score Based on Sociodemographic Factors, Lifestyle Behavior, and Mental Health A Nonrandomized Controlled Trial	ANNALS OF SURGERY		0003-4932	10.1097/SLA.0000000000003742		Objective: To identify preoperative sociodemographic and health-related factors that predict higher risk of nonfatal self-harm and suicide after bariatric surgery. Background: Evidence is emerging that bariatric surgery is related to an increased risk of suicide and self-harm, but knowledge on whether certain preoperative characteristics further enhance the excess risk is scarce. Methods: The non…	2021-08	01/07/2022 10:40	01/07/2022 10:40		339-345		2	274														WOS:000670889700043
J3TG58ZL	journalArticle	2011	Lenz, TL; Monaghan, MS	Implementing lifestyle medicine with medication therapy management services to improve patient-centered health care	JOURNAL OF THE AMERICAN PHARMACISTS ASSOCIATION		1544-3191	10.1331/JAPhA.2011.10169		Objective: To describe a patient-centered medication therapy management (MTM) program that focuses on lifestyle medicine. Setting: Community pharmacy in Omaha, NE, from August 2008 to September 2010. Practice description: Traditional MTM services are combined with lifestyle medicine interventions for employees of a self-insured organization who have dyslipidemia, hypertension, and/or diabetes. Pr…	2011-03	01/07/2022 10:40	01/07/2022 10:40		184-188		2	51														WOS:000297752100010
P6QU3MRL	journalArticle	2017	Zick, SM; Colacino, J; Cornellier, M; Khabir, T; Surnow, K; Djuric, Z	Fatigue reduction diet in breast cancer survivors: a pilot randomized clinical trial	BREAST CANCER RESEARCH AND TREATMENT		0167-6806	10.1007/s10549-016-4070-y		Fatigue is a prevalent and burdensome effect of breast cancer. Fatigue has been linked to chronic inflammation, and diets high in antioxidant nutrients have been associated with lesser prevalence and severity of fatigue. Studies are needed, however, to test if antioxidant-rich diets could improve fatigue. Pilot, randomized, trial conducted between January 2014 and April 2015, to investigate if a …	2017-01	01/07/2022 10:40	01/07/2022 10:40		299-310		2	161														WOS:000392385100011
K9N6SQTR	journalArticle	2019	Zhang, AY; Li, SH; Zhang, YW; Jiang, F; Jin, XM; Ma, J	Nocturnal enuresis in obese children: a nation-wide epidemiological study from China	SCIENTIFIC REPORTS		2045-2322	10.1038/s41598-019-44532-5		Childhood obesity increases the risk of obstructive sleep apnea syndrome, type 2 diabetes mellitus, cardiovascular abnormalities, and psychological and behavioral disorders. But it is unclear whether obesity is associated with childhood nocturnal enuresis (NE). This study aimed to assess the relationship between childhood obesity and NE in a nationally representative large sample in China. Subjec…	10/06/2019	01/07/2022 10:40	01/07/2022 10:40					9														WOS:000470847700011
2E3BDHJU	journalArticle	2019	Accardi, R; Racaniello, E; Ronchi, S; De Rosa, E; Badiali, S	Gastric Banding, Gastric Bypass, and Comorbidity Reduction: A Five-Year Prospective Study	BARIATRIC SURGICAL PRACTICE AND PATIENT CARE		2168-023X	10.1089/bari.2019.0014		Objective: Analyze if bariatric surgery could induce changes in comorbidity rates and compare the outcomes of two different kinds of bariatric surgery interventions. Materials and Methods: A 5-year before-after study on a cohort of obese patients who were subjected to bariatric surgery in the years 2013-2015 was conducted. Comorbidities considered in this study were arterial hypertension, hyperli…	2019-12	01/07/2022 10:40	01/07/2022 10:40		150-154		4	14														WOS:000488132000001
X3JRC5ES	journalArticle	2006	Bouldin, MJ; Ross, LA; Sumrall, CD; Loustalot, FV; Low, AK; Land, KK	The effect of obesity surgery on obesity comorbidity	AMERICAN JOURNAL OF THE MEDICAL SCIENCES		0002-9629	10.1097/00000441-200604000-00004		Obesity is epidemic in the modern world. It is becoming increasingly clear that obesity is a major cause of cardiovascular disease, diabetes, and renal disease, as well as a host of other comorbidities. There are at present no generally effective long-term medical therapies for obesity. Surgical therapy for morbid obesity is not only effective in producing long-term weight loss but is also effect…	2006-04	01/07/2022 10:40	01/07/2022 10:40		183-193		4	331														WOS:000237010700004
754NVZWQ	journalArticle	2016	Mugisha, JO; Schatz, EJ; Randell, M; Kuteesa, M; Kowal, P; Negin, J; Seeley, J	Chronic disease, risk factors and disability in adults aged 50 and above living with and without HIV: findings from the Wellbeing of Older People Study in Uganda	GLOBAL HEALTH ACTION		1654-9880	10.3402/gha.v9.31098		Background: Data on the prevalence of chronic conditions, their risk factors, and their associations with disability in older people living with and without HIV are scarce in sub-Saharan Africa. Objectives: In older people living with and without HIV in sub-Saharan Africa: 1) to describe the prevalence of chronic conditions and their risk factors and 2) to draw attention to associations between c…	2016	01/07/2022 10:40	01/07/2022 10:40					9														WOS:000377800800001
XL62MMQC	journalArticle	2015	Connor, CJ; Liu, V; Fiedorowicz, JG	Exploring the Physiological Link between Psoriasis and Mood Disorders	DERMATOLOGY RESEARCH AND PRACTICE		1687-6105	10.1155/2015/409637		Psoriasis is a chronic, immune-mediated skin condition with a high rate of psychiatric comorbidity, which often goes unrecognized. Beyond the negative consequences of mood disorders like depression and anxiety on patient quality of life, evidence suggests that these conditions can worsen the severity of psoriatic disease. The mechanisms behind this relationship are not entirely understood, but in…	2015	01/07/2022 10:40	01/07/2022 10:40					2015														WOS:000363971900001
QGFNHW22	journalArticle	2006	Jassal, SV; Devins, GM; T Chan, C; Bozanovic, R; Rourke, S	Improvements in cognition in patients converting from thrice weekly hemodialysis to nocturnal hemodialysis: A longitudinal pilot study	KIDNEY INTERNATIONAL		0085-2538	10.1038/sj.ki.5001691		Cognitive impairment has been documented in uremia with partial improvement after dialysis. Nocturnal daily hemodialysis (NHD) is a novel dialysis modality with multiple benefits. Previous reports have shown marked improvements in quality of life, cardiac function, resolution of peripheral vascular disease, and reversal of central sleep apnea. We hypothesized that patients maintained on NHD would…	2006-09	01/07/2022 10:40	01/07/2022 10:40		956-962		5	70														WOS:000240351100025
RWSQ2CRG	journalArticle	2014	Sperry, S; Knox, B; Edwards, D; Friedman, A; Rodriguez, M; Kaly, P; Albers, M; Shaffer-Hudkins, E	Cultivating Healthy Eating, Exercise, and Relaxation (CHEER): A Case Study of a Family-Centered and Mindfulness-Based Cognitive-Behavioral Intervention for Obese Adolescents at Risk for Diabetes and Cardiovascular Disease	CLINICAL CASE STUDIES		1534-6501	10.1177/1534650113507743		Attrition from weight management programs and difficulty maintaining success are of significant concern for pediatric overweight patients. Patient and family variables associated with completing and maintaining outcomes from a healthy weight program include understanding and buy-in for treatment, parental motivation, and valuing of weight loss to quality of life. Such findings highlight the need …	2014-06	01/07/2022 10:40	01/07/2022 10:40		218-230		3	13														WOS:000346588900002
DQ2KHATH	journalArticle	2020	van der Veen, A; Minovic, I; van Faassen, M; Gomes-Neto, AW; Berger, SP; Bakker, SJL; Kema, IP	Urinary Excretion of 6-Sulfatoxymelatonin, the Main Metabolite of Melatonin, and Mortality in Stable Outpatient Renal Transplant Recipients	JOURNAL OF CLINICAL MEDICINE		2077-0383	10.3390/jcm9020525		Melatonin is a multifaceted hormone which rises upon the onset of darkness. Pineal synthesis of melatonin is known to be disturbed in patients with end-stage renal disease, but it is not known if its production is restored to normal after successful renal transplantation. We hypothesized that urinary excretion of 6-sulfatoxymelatonin, the major metabolite of melatonin, is lower in renal transplan…	2020-02	01/07/2022 10:40	01/07/2022 10:40				2	9														WOS:000518823000237
UQDEWL9B	journalArticle	2015	Freeman, R; Wallace, MS; Sweeney, M; Backonja, MM	Relationships Among Pain Quality, Pain Impact, and Overall Improvement in Patients with Postherpetic Neuralgia Treated with Gastroretentive Gabapentin	PAIN MEDICINE		1526-2375	10.1111/pme.12791		ObjectiveTo determine the effect of gastroretentive gabapentin (G-GR) and describe relationships among pain quality, pain impact, and overall-improvement scores in patients with postherpetic neuralgia (PHN). MethodsAnalyses of integrated data from two Phase 3 studies in which PHN patients received once-daily G-GR 1,800 mg (n=356) or placebo (n=363). Neuropathic pain scale (NPS) and brief pain inv…	2015-10	01/07/2022 10:40	01/07/2022 10:40		2000-2011		10	16														WOS:000362887800017
99WZD5LS	journalArticle	2016	Abreu, A; Tovar, AP; Castellanos, R; Valenzuela, A; Giraldo, CMG; Pinedo, AC; Guerrero, DP; Barrera, CAB; Franco, HI; Ribeiro-Oliveira, A; Vilar, L; Jallad, RS; Duarte, FG; Gadelha, M; Boguszewski, CL; Abucham, J; Naves, LA; Musolino, NRC; de Faria, MEJ; Rossato, C; Bronstein, MD	Challenges in the diagnosis and management of acromegaly: a focus on comorbidities	PITUITARY		1386-341X	10.1007/s11102-016-0725-2		Acromegaly is a rare, insidious disease resulting from the overproduction of growth hormone (GH) and insulin-like growth factor 1 (IGF-1), and is associated with a range of comorbidities. The extent of associated complications and mortality risk is related to length of exposure to the excess GH and IGF-1, thus early diagnosis and treatment is imperative. Unfortunately, acromegaly is often diagnos…	2016-08	01/07/2022 10:40	01/07/2022 10:40		448-457		4	19														WOS:000379350000014
GKKF6I8I	journalArticle	2018	Leiva, AM; Petermann-Rocha, F; Martinez-Sanguinetti, MA; Troncoso-Pantoja, C; Conchas, Y; Garrido-Mendez, A; Diaz-Martinez, X; Lanuza-Rilling, F; Ulloa, N; Martorell, M; Alvarez, C; Celis-Morales, C; Grp Invest ELHOC	Association of a healthy lifestyle index with cardiovascular risk factors in Chileans adults	REVISTA MEDICA DE CHILE		0034-9887	10.4067/s0034-98872018001201405		Background: Healthy lifestyles are associated with a better metabolic- and cardiovascular health profile. Aim: To investigate the association between a lifestyle score and cardiovascular risk in Chilean adults. Material and Methods: A healthy lifestyle score was derived for 2,774 participants in the Chilean National Health Survey 2009-2010 and based on seven modifiable behaviors (salt intake, fru…	2018-12	01/07/2022 10:40	01/07/2022 10:40		1405-1414		12	146														WOS:000459046100005
QTCQUTWN	journalArticle	2014	Moore, RA; Wiffen, PJ; Derry, S; Toelle, T; Rice, ASC	Gabapentin for chronic neuropathic pain and fibromyalgia in adults	COCHRANE DATABASE OF SYSTEMATIC REVIEWS		1469-493X	10.1002/14651858.CD007938.pub3		Background This review is an update of a review published in 2011, itself a major update of previous reviews published in 2005 and 2000, investigating the effects of gabapentin in chronic neuropathic pain (pain due to nerve damage). Antiepileptic drugs are used to manage chronic neuropathic pain and fibromyalgia. Objectives To assess the analgesic efficacy and adverse effects of gabapentin in chr…	2014	01/07/2022 10:40	01/07/2022 10:40				4															WOS:000335885200009
VKSJ79SK	journalArticle	2017	Mina, TH; Lahti, M; Drake, AJ; Raikkonen, K; Minnis, H; Denison, FC; Norman, JE; Reynolds, RM	Prenatal exposure to very severe maternal obesity is associated with adverse neuropsychiatric outcomes in children	PSYCHOLOGICAL MEDICINE		0033-2917	10.1017/S0033291716002452		Background. Prenatal maternal obesity has been linked to adverse childhood neuropsychiatric outcomes, including increased symptoms of attention deficit hyperactivity disorder (ADHD), internalizing and externalizing problems, affective disorders and neurodevelopmental problems but few studies have studied neuropsychiatric outcomes among offspring born to very severely obese women or assessed poten…	2017-01	01/07/2022 10:40	01/07/2022 10:40		353-362		2	47														WOS:000391320100014
NEEEMPIJ	journalArticle	2021	Ebied, EME; Eldardery, NE	Lived experiences of homelessness among elderly women: a phenomenological study	PAKISTAN JOURNAL OF MEDICAL & HEALTH SCIENCES		1996-7195	10.53350/pjmhs211582413		Background: Homelessness is a global issue that has a devastating impact on elderly women's health. It is estimated that100 million people are considered homeless worldwide. Aim: to explore the lived experiences of homelessness among elderly women. Research question: What are the lived experiences of homelessness among elderly women? Sample: A purposive sample of 30 homless elderly women. Setting…	2021-08	01/07/2022 10:40	01/07/2022 10:40		2413-2420		8	15														WOS:000729240600074
XP7H5XDB	journalArticle	2018	Nair, HKR	Microcurrent as an adjunct therapy to accelerate chronic wound healing and reduce patient pain	JOURNAL OF WOUND CARE		0969-0700	10.12968/jowc.2018.27.5.296		Objective: The primary aim is to assess the efficacy of microcurrent, a form of electrical stimulation, as an adjunct therapy in accelerating healing in chronic wounds by reducing wound size and pain level. The secondary aim is to assess the qualitative changes in these parameters: inflammatory symptoms, vasodilation, sleep quality, gait and frequency of bowel movement. Method: Eligible patients …	2018-05	01/07/2022 10:40	01/07/2022 10:40		296-306		5	27														WOS:000431665500007
CKL2K8PQ	journalArticle		O'Loughlin, J; Casanova, F; Jones, SE; Hagenaars, SP; Beaumont, RN; Freathy, RM; Watkins, ER; Vetter, C; Rutter, MK; Cain, SW; Phillips, AJK; Windred, DP; Wood, AR; Weedon, MN; Tyrrell, J	Using Mendelian Randomisation methods to understand whether diurnal preference is causally related to mental health	MOLECULAR PSYCHIATRY		1359-4184	10.1038/s41380-021-01157-3		Late diurnal preference has been linked to poorer mental health outcomes, but the understanding of the causal role of diurnal preference on mental health and wellbeing is currently limited. Late diurnal preference is often associated with circadian misalignment (a mismatch between the timing of the endogenous circadian system and behavioural rhythms), so that evening people live more frequently a…		01/07/2022 10:40	01/07/2022 10:40																			WOS:000658602200001
IACKGKKS	journalArticle	2017	Choi, WS; Moon, OK; Yeum, DM	Latent profile analysis of lifestyle characteristics and health risk behaviors among Koreans who have completed industrial accident care	INDUSTRIAL HEALTH		0019-8366	10.2486/indhealth.2017-0008		This study investigated the characteristics and health behavior profiles of 1,803 workers who had experienced industrial accidents. Average weekly exercise days, average number of cigarettes smoked per day, average daily sleep duration, and number of days of alcohol consumption were selected to investigate health behavior profiles. Specifically, latent profile analysis was applied to identify the…	2017-09	01/07/2022 10:40	01/07/2022 10:40		460-470		5	55														WOS:000412037400008
UL5UDTIV	journalArticle	2014	Mao, S; Shen, H; Huang, SM; Zhang, AH	Restless legs syndrome in dialysis patients: a meta-analysis	SLEEP MEDICINE		1389-9457	10.1016/j.sleep.2014.07.017		Background: Restless legs syndrome (RLS) occurs frequently in dialysis patients. However, it remains elusive regarding the risk factors for RLS onset in dialysis patients. Methods: A meta-analysis was performed to investigate the association between clinical measures (age, gender, diabetes mellitus or DM etc.) and RLS in dialysis patients. We searched electronic databases from January 1990 to Feb…	2014-12	01/07/2022 10:40	01/07/2022 10:40		1532-1538		12	15														WOS:000346084100016
IKHQ95NA	journalArticle		Hernandez, R; Roll, SC; Jin, HM; Schneider, S; Pyatak, EA	Validation of the National Aeronautics and Space Administration Task Load Index (NASA-TLX) adapted for the whole day repeated measures context	ERGONOMICS		0014-0139	10.1080/00140139.2021.2006317		Our objective was to investigate the validity of four-item and six-item versions of the National Aeronautics and Space Administration Task Load Index (NASA-TLX, or TLX for short) for measuring workload over a whole day in the repeated measures context. We analysed data on 51 people with type 1 diabetes from whom we collected ecological momentary assessment and daily diary data over 14 days. The T…		01/07/2022 10:40	01/07/2022 10:40																			WOS:000721225000001
PD9DHHUD	journalArticle	2012	Gu, YM; Asayama, K; Liu, YP; Staessen, JA	Renal denervation: time to open Pandora's box	SWISS MEDICAL WEEKLY		1424-7860	10.4414/smw.2012.13638		Depending on the populations studied and the definitions applied, the prevalence of treatment-resistant hypertension varies from 10% to 15%, but is higher in conditions associated with increased sympathetic drive, such as obesity, obstructive sleep apnoea, diabetes or renal dysfunction. The Symplicity studies recently demonstrated that reducing sympathetic tone by intravascular renal denervation …	17/07/2012	01/07/2022 10:40	01/07/2022 10:40					142														WOS:000306656900001
TD82TM6V	journalArticle	2010	Mols, F; Denollet, J	Type D personality among noncardiovascular patient populations: a systematic review	GENERAL HOSPITAL PSYCHIATRY		0163-8343	10.1016/j.genhosppsych.2009.09.010		Objective: This article reviews all available literature concerning the implications of Type D personality (the conjoint effects of negative affectivity and social inhibition) among patients with noncardiovascular conditions. Methods: Published papers were included if they studied Type D personality among noncardiovascular patient populations. Twelve articles met our inclusion criteria and were s…	2010-01	01/07/2022 10:40	01/07/2022 10:40		66-72		1	32														WOS:000276761200009
V5XRI3C6	journalArticle	2017	Sharples, AJ; Charalampakis, V; Daskalakis, M; Tahrani, AA; Singhal, R	Systematic Review and Meta-Analysis of Outcomes After Revisional Bariatric Surgery Following a Failed Adjustable Gastric Band	OBESITY SURGERY		0960-8923	10.1007/s11695-017-2677-7		Laparoscopic adjustable gastric band (LAGB)-related complications have been reported in significant numbers of patients often leading to band removal. Increasingly revisional bariatric surgery (RBS) is offered, most commonly either band to Roux-en-Y gastric bypass (B-RYGB) or band to sleeve gastrectomy (B-SG). We conducted a systematic review and meta-analysis of studies to evaluate the efficacy …	2017-10	01/07/2022 10:40	01/07/2022 10:40		2522-2536		10	27														WOS:000411373000003
CXU6I3JM	journalArticle	2020	Munch, M; Wirz-Justice, A; Brown, SA; Kantermann, T; Martiny, K; Stefani, O; Vetter, C; Wright, KP; Wulff, K; Skene, DJ	The Role of Daylight for Humans: Gaps in Current Knowledge	CLOCKS & SLEEP		2624-5175	10.3390/clockssleep2010008		Daylight stems solely from direct, scattered and reflected sunlight, and undergoes dynamic changes in irradiance and spectral power composition due to latitude, time of day, time of year and the nature of the physical environment (reflections, buildings and vegetation). Humans and their ancestors evolved under these natural day/night cycles over millions of years. Electric light, a relatively rec…	2020-03	01/07/2022 10:40	01/07/2022 10:40		61-85		1	2														WOS:000655526500001
BWLXIXBC	journalArticle	2017	Jennum, P; Thorstensen, EW; Pickering, L; Ibsen, R; Kjellberg, J	Morbidity and mortality of middle-aged and elderly narcoleptics	SLEEP MEDICINE		1389-9457	10.1016/j.sleep.2017.03.029		Objectives: The objective of the study was to evaluate the morbidities and mortality in a national group of middle-aged and elderly narcolepsy patients before and after the first diagnosis of the condition. Methods: From the Danish National Patient Registry (NPR), 1174 patients (45.1% males) aged 20-59 years and 339 patients (44.8% males) aged 60+ who received a diagnosis of narcolepsy between 19…	2017-08	01/07/2022 10:40	01/07/2022 10:40		23-28			36														WOS:000407742300005
ZR3CJ8HX	journalArticle	2010	Dupuis, J; Langenberg, C; Prokopenko, I; Saxena, R; Soranzo, N; Jackson, AU; Wheeler, E; Glazer, NL; Bouatia-Naji, N; Gloyn, AL; Lindgren, CM; Magi, R; Morris, AP; Randall, J; Johnson, T; Elliott, P; Rybin, D; Thorleifsson, G; Steinthorsdottir, V; Henneman, P; Grallert, H; Dehghan, A; Hottenga, JJ; Franklin, CS; Navarro, P; Song, K; Goel, A; Perry, JRB; Egan, JM; Lajunen, T; Grarup, N; Sparso, T;…	New genetic loci implicated in fasting glucose homeostasis and their impact on type 2 diabetes risk	NATURE GENETICS		1061-4036	10.1038/ng.520		Levels of circulating glucose are tightly regulated. To identify new loci influencing glycemic traits, we performed meta-analyses of 21 genome-wide association studies informative for fasting glucose, fasting insulin and indices of beta-cell function (HOMA-B) and insulin resistance (HOMA-IR) in up to 46,186 nondiabetic participants. Follow-up of 25 loci in up to 76,558 additional subjects identif…	2010-02	01/07/2022 10:40	01/07/2022 10:40		105-U32		2	42														WOS:000274084400005
NU2V8UQI	journalArticle	2015	Valdes-Rodriguez, R; Stull, C; Yosipovitch, G	Chronic Pruritus in the Elderly: Pathophysiology, Diagnosis and Management	DRUGS & AGING		1170-229X	10.1007/s40266-015-0246-0		Chronic itch in the elderly is a common problem, with a significant impact on quality of life and sleep in elderly patients. Chronic itch may be attributable to several causes, including dry skin, immunosenescence and neural degeneration. Itch may also be caused by skin diseases, such as seborrhoeic dermatitis and stasis dermatitis; systemic conditions, such as end-stage renal disease and diabete…	2015-03	01/07/2022 10:40	01/07/2022 10:40		201-215		3	32														WOS:000351531300003
H64Q73PT	conferencePaper	2011	Debono, M; Ross, RJ	Optimal Glucocorticoid Therapy		1421-7082				The rhythmic regulation of human physiology and behaviour is controlled by a central endogenous clock located in the suprachiasmatic nucleus. Most tissues have peripheral clocks that oscillate in time with this central clock. How the central time keeper controls peripheral clocks is not established, however there is evidence to suggest that the cortisol rhythm is one important secondary messenger…	2011	01/07/2022 10:40	01/07/2022 10:40		173-180			20														WOS:000287122700017									Ghizzoni, L; Cappa, M; Chrousos, G; Loche, S; Maghnie, M
5AJDJVEZ	journalArticle	2020	Washburn, RA; Ptomey, LT; Gorczyca, AM; Smith, PR; Mayo, MS; Lee, R; Donnelly, JE	Weight management for adults with mobility related disabilities: Rationale and design for an 18-month randomized trial	CONTEMPORARY CLINICAL TRIALS		1551-7144	10.1016/j.cct.2020.106098		Adults with mobility related disabilities (MRDs) represent an underserved group with a high prevalence of overweight/obesity and limited options for weight management. We previously demonstrated clinically meaningful 12-month weight loss in adults with MRDs (- 6.2%, 36% >= 5% of baseline weight) using an enhanced Stop Light Diet (eSLD) delivered using at home face-to-face behavioral sessions and …	2020-09	01/07/2022 10:40	01/07/2022 10:40					96														WOS:000571518300003
HDC8Q4MP	journalArticle	2014	van Deursen, VM; Urso, R; Laroche, C; Damman, K; Dahlstrom, U; Tavazzi, L; Maggioni, AP; Voors, AA	Co-morbidities in patients with heart failure: an analysis of the European Heart Failure Pilot Survey	EUROPEAN JOURNAL OF HEART FAILURE		1388-9842	10.1002/ejhf.30		Aims Co-morbidities frequently accompany heart failure (HF), contributing to increased morbidity and mortality, and an impairment of quality of life. We assessed the prevalence, determinants, regional variation, and prognostic implications of co-morbidities in patients with chronic HF in Europe. Methods and results A total of 3226 European outpatients with chronic HF were included in this analysi…	2014-01	01/07/2022 10:40	01/07/2022 10:40		103-111		1	16														WOS:000329348900014
6HEG92CT	journalArticle	2010	Van Kerrebroeck, PEV; Dmochowski, R; FitzGerald, MP; Hashim, H; Norgaard, JP; Robinson, D; Weiss, JP	Nocturia Research: Current Status and Future Perspectives	NEUROUROLOGY AND URODYNAMICS		0733-2467	10.1002/nau.20913		This review summarizes the status of nocturia research, highlighting the condition's distinct nature, as well as areas where further studies are needed. Unlike other LUTS, nocturia has a specific and detrimental effect on the sleep period, and when >= 2 voids per night are experienced it is associated with various sequelae including reduced QoL and productivity, and increased morbidity and perhap…	2010	01/07/2022 10:40	01/07/2022 10:40		623-628		4	29														WOS:000277306300026
JTAJJ5RD	journalArticle	2016	Lynch, BM; Mihala, G; Beesley, VL; Wiseman, AJ; Gordon, LG	Associations of health behaviours with return to work outcomes after colorectal cancer	SUPPORTIVE CARE IN CANCER		0941-4355	10.1007/s00520-015-2855-x		Purpose Engaging in positive health behaviours can improve quality of life amongst cancer survivors, whether this facilitates return to work is unknown. We examined associations of health behaviours with return to work outcomes following a diagnosis of colorectal cancer in middle-aged men and women (45-64 years). Methods We recruited 239 participants through the Queensland Cancer Registry between…	2016-02	01/07/2022 10:40	01/07/2022 10:40		865-870		2	24														WOS:000367458200042
GK7MKRV4	journalArticle	2013	Madnani, N; Khan, K; Chauhan, P; Parmar, G	Polycystic ovarian syndrome	INDIAN JOURNAL OF DERMATOLOGY VENEREOLOGY & LEPROLOGY		0378-6323	10.4103/0378-6323.110759		Polycystic ovarian syndrome (PCOS) is a "multispeciality" disorder suspected in patients with irregular menses and clinical signs of hyperandrogenism such as acne, seborrhoea, hirsutism, irregular menses, infertility, and alopecia. Recently, PCOS has been associated with the metabolic syndrome. Patients may develop obesity, insulin resistance, acanthosis nigricans, Type 2 diabetes, dyslipidemias,…	2013-05	01/07/2022 10:40	01/07/2022 10:40		310-321		3	79														WOS:000321899100005
ZPIDDFKZ	journalArticle	2015	Patel, S	Neuropathic pain guidelines	SA PHARMACEUTICAL JOURNAL		2221-5875			Neuropathic pain is defined as pain that originates due to a lesion, dysfunction or disease, e.g. diabetes, human immunodeficiency virus infection, herpes zoster, chemotherapy or surgery, and which affects the peripheral or central nervous system. This results in abnormal neural function, often presenting in an individual as sensory pain-related symptoms which are either positive, i.e. hyperaesth…	2015	01/07/2022 10:40	01/07/2022 10:40		23-26		5	82														WOS:000361625400005
59HBJLRS	journalArticle	2017	Rohner, A; Widmer, JD; Klasen, J; Scheiwiller, A; Muller, D; Muller, MK	Long-temi outcomes of gastric band removal without additional bariatric surgery	SURGERY FOR OBESITY AND RELATED DISEASES		1550-7289	10.1016/j.soard.2016.09.010		Objective: The outcomes of patients undergoing band removal alone without an additional bariatric procedure after laparoscopic gastric banding are not well reported. We seek to close this gap in the literature. Setting: Cantonal Hospital & University Teaching Hospital, Switzerland Methods: In this retrospective study, we investigated 21 patients who underwent band removal with a mean follow-up of…	2017-02	01/07/2022 10:40	01/07/2022 10:40		261-266		2	13														WOS:000396802900022
HQTSJTYZ	journalArticle	2020	Sillars, A; Ho, FK; Pell, GP; Gill, JMR; Sattar, N; Gray, S; Celis-Morales, C	Sex differences in the association of risk factors for heart failure incidence and mortality	HEART		1355-6037	10.1136/heartjnl-2019-314878		Background There are known risk factors associated with the development of heart failure (HF), but it is not fully understood whether these differ by sex. Objectives To investigate sex differences in risk factors for HF incidence and mortality. Methods 468 941 participants (55.9% women, age range 37-73 years) were included. Established CVD risk factors (hypertension, hypercholesterolaemia, diabet…	2020-02	01/07/2022 10:40	01/07/2022 10:40		203-212		3	106														WOS:000507910100011
A3PTRFQH	journalArticle	2016	Rochette, C; Castinetti, F; Brue, T	Acromegaly and Cushing's disease: Persistence of comorbidities after the control of hypersecretion	ANNALES D ENDOCRINOLOGIE		0003-4266			Acromegaly and Cushing's disease lead to common and distinct comorbidities. Currently available treatments lead to the control of hyper secretion in the majority of cases. However, the prevalence of the comorbidities does not always go back to the one of the normal population after remission. For instance, about 1/3 of acromegalic patients with diabetes and half of patients with Cushing's disease…	2016-10	01/07/2022 10:40	01/07/2022 10:40		S19-S28			77														WOS:000386863000003
3YBA5PPG	journalArticle	2021	Wilson, R; Aminian, A; Tahrani, A	Metabolic surgery: A clinical update	DIABETES OBESITY & METABOLISM		1462-8902	10.1111/dom.14235		Metabolic and bariatric surgery has grown beyond 'experimental' weight-loss surgery. As techniques have advanced over the last few decades, so has the growing body of research and evidence, proving that both weight-loss and metabolic health improvement are induced. Metabolic surgery has become the more appropriate term for weight-loss surgery because of the altered gastrointestinal anatomy and su…	2021-02	01/07/2022 10:40	01/07/2022 10:40		63-83			23														WOS:000620716000005
PUPS47U6	journalArticle	2019	Tabara, Y; Ikezoe, T; Matsumoto, T; Murase, K; Setoh, K; Funada, S; Kawaguchi, T; Nagashima, S; Kosugi, S; Hirai, T; Nakayama, T; Wakamura, T; Chin, K; Ichihashi, N; Tsuboyama, T; Matsuda, F	Association of weak hip abduction strength with nocturia in older women: The Nagahama study	GERIATRICS & GERONTOLOGY INTERNATIONAL		1444-1586	10.1111/ggi.13761		Aim Nocturia is a common phenomenon in older individuals, and is associated with poor quality of life. Nocturia is a multifactorial disorder, wherein the frailty of skeletal muscles, particularly muscle weakness in the lower trunk and hip regions, might be a risk factor in women. We analyzed a dataset of the general Japanese population to clarify the hypothesis. Methods Study participants include…	2019-10	01/07/2022 10:40	01/07/2022 10:40		1010-1016		10	19														WOS:000484672400001
RW7AC5VB	journalArticle	2016	Mead, MP; Irish, LA	Spousal Influence on CPAP Adherence: Applications of Health-related Social Control	SOCIAL AND PERSONALITY PSYCHOLOGY COMPASS		1751-9004	10.1111/spc3.12260		Obstructive sleep apnea (OSA) is one of the most prevalent sleep disorders in the United Sates and is a risk factor for poor health outcomes. Continuous positive airway pressure (CPAP) therapy is an effective treatment for OSA, but adherence rates are poor. Although the spouses of patients with OSA have high potential to influence adherence, there has been minimal research to date. The purpose of…	2016-08	01/07/2022 10:40	01/07/2022 10:40		443-454		8	10														WOS:000381754400003
VP2FXXUN	journalArticle	2016	Scally, CP; Varban, OA; Carlin, AM; Birkmeyer, JD; Dimick, JB; Michigan Bariatric Surg	Video Ratings of Surgical Skill and Late Outcomes of Bariatric Surgery	JAMA SURGERY		2168-6254	10.1001/jamasurg.2016.0428		IMPORTANCE Measures of surgeons' skills have been associated with variations in short-term outcomes after laparoscopic gastric bypass. However, the effect of surgical skill on long-term outcomes after bariatric surgery is unknown. OBJECTIVE To study the association between surgical skill and long-term outcomes of bariatric surgery. DESIGN, SETTING, AND PARTICIPANTS In this retrospective observati…	2016-06	01/07/2022 10:40	01/07/2022 10:40				6	151														WOS:000377932700001
TTNI29UN	journalArticle	2021	Moustafa, AF; Mohammed, MA; Zeineldin, AA; Elgeiedie, AA; Hafez, AT	Laparoscopic sleeve gastrectomy versus laparoscopic single anastomosis gastric bypass: short-term outcome	EGYPTIAN JOURNAL OF SURGERY		1110-1121	10.4103/ejs.ejs_335_20		Objective To compare laparoscopic sleeve gastrectomy (LSG) and laparoscopic single anastomosis gastric bypass (LSAGB) for morbidly obese patients. Both procedures were compared regarding % of excess weight loss (%EWL), resolution of comorbidities, hospital stay, morbidity, mortality, and bariatric analysis and reporting outcome system (BAROS) on short-term basis. Background Bariatric surgery has …	2021-01	01/07/2022 10:40	01/07/2022 10:40		300-308		1	40														WOS:000656200800039
PEAZ47Q9	journalArticle	2017	Derry, S; Rice, ASC; Cole, P; Tan, T; Moore, RA	Topical capsaicin (high concentration) for chronic neuropathic pain in adults	COCHRANE DATABASE OF SYSTEMATIC REVIEWS		1469-493X	10.1002/14651858.CD007393.pub4		Background This review is an update of 'Topical capsaicin (high concentration) for chronic neuropathic pain in adults' last updated in Issue 2, 2013. Topical creams with capsaicin are used to treat peripheral neuropathic pain. Following application to the skin, capsaicin causes enhanced sensitivity, followed by a period with reduced sensitivity and, after repeated applications, persistent desensi…	2017	01/07/2022 10:40	01/07/2022 10:40				1															WOS:000396095800027
VE3BVDQ9	journalArticle	2017	Anderson, JC; Fritz, ML; Benson, JM; Tracy, BL	Nerve Decompression and restless Legs syndrome: A retrospective Analysis	FRONTIERS IN NEUROLOGY		1664-2295	10.3389/fneur.2017.00287		Introduction: Restless legs syndrome (RLS) is a prevalent sleep disorder affecting quality of life and is often comorbid with other neurological diseases, including peripheral neuropathy. The mechanisms related to RLS symptoms remain unclear, and treatment options are often aimed at symptom relief rather than etiology. RLS may present in distinct phenotypes often described as "primary" vs. "secon…	06/07/2017	01/07/2022 10:40	01/07/2022 10:40					8														WOS:000404835400001
TRA2AET2	journalArticle	2013	Spitzer, M; Huang, G; Basaria, S; Travison, TG; Bhasin, S	Risks and benefits of testosterone therapy in older men	NATURE REVIEWS ENDOCRINOLOGY		1759-5029	10.1038/nrendo.2013.73		In young men (defined as age <50 years) with classic hypogonadism caused by known diseases of the hypothalamus, pituitary or testes, testosterone replacement therapy induces a number of beneficial effects, for example, the development of secondary sex characteristics, improvement and maintenance of sexual function, and increases in skeletal muscle mass and BMD. Moreover, testosterone treatment in…	2013-07	01/07/2022 10:40	01/07/2022 10:40		414-424		7	9														WOS:000320851700011
HKN28AHT	journalArticle		Mygind, L; Elsborg, P; Schipperijn, J; Boruff, B; Lum, JAG; Bolling, M; Flensborg-Madsen, T; Bentsen, P; Enticott, PG; Christian, H	Is vegetation cover in key behaviour settings important for early childhood socioemotional function? A preregistered, cross-sectional study	DEVELOPMENTAL SCIENCE		1363-755X	10.1111/desc.13200		The environmental influences on early childhood development are understudied. The association between vegetation cover (i.e., trees, shrubs, grassed areas) in four key behaviour settings and socioemotional functioning was investigated in 1196 young children (2-5 years). Emotional difficulties were inversely associated with vegetation cover in the home yard (OR: 0.81 [0.69-0.96]) and neighbourhood…		01/07/2022 10:40	01/07/2022 10:40																			WOS:000727401300001
K5TDT52Y	journalArticle	2002	O'Brien, PE; Dixon, JB	The extent of the problem of obesity	AMERICAN JOURNAL OF SURGERY		0002-9610	10.1016/S0002-9610(02)01172-8		The prevalence of obesity is increasing worldwide. In the United States, in 1999, 27% of adults had a body mass, index >30 kg/m(2), almost double the prevalence of 20 years earlier. The estimated mortality from obesity-related diseases in the United States is approximately 300,000 annually and growing. In the future, mortality related to obesity is expected to exceed that of smoking. Numerous dis…	2002-12	01/07/2022 10:40	01/07/2022 10:40		4S-8S		6B	184														WOS:000180666000002
HBIRRB5D	journalArticle	2009	Binder, A; Bruxelle, J; Rogers, P; Hans, G; Bosl, I; Baron, R	Topical 5% Lidocaine (Lignocaine) Medicated Plaster Treatment for Post-Herpetic Neuralgia Results of a Double-Blind, Placebo-Controlled, Multinational Efficacy and Safety Trial	CLINICAL DRUG INVESTIGATION		1173-2563	10.2165/00044011-200929060-00003		Background and objective: Post-herpetic neuralgia (PHN) is a distressing neuropathic pain condition mainly affecting elderly patients. Neuropathic pain symptoms can be of a burning, shooting and stabbing nature, and may continue for prolonged periods and are often poorly controlled by polymedication. The aim of this study was to evaluate the analgesic efficacy and safety of topical analgesic trea…	2009	01/07/2022 10:40	01/07/2022 10:40		393-408		6	29														WOS:000266538900003
Q5RY2RQW	journalArticle	2016	Hruby, A; Manson, JE; Qi, L; Malik, VS; Rimm, EB; Sun, Q; Willett, WC; Hu, FB	Determinants and Consequences of Obesity	AMERICAN JOURNAL OF PUBLIC HEALTH		0090-0036	10.2105/AJPH.2016.303326		Objectives. To review the contribution of the Nurses' Health Studies (NHS and NHS II) in addressing hypotheses regarding risk factors for and consequences of obesity. Methods. Narrative review of the publications of the NHS and NHS II between 1976 and 2016. Results. Long-term NHS research has shown that weight gain and being overweight or obese are important risk factors for type 2 diabetes, card…	2016-09	01/07/2022 10:40	01/07/2022 10:40		1656-1662		9	106														WOS:000388072300032
FPQRHZXL	journalArticle	2020	Yang, L; Xie, SH; Tang, B; Wu, X; Tong, ZG; Fang, C; Ding, H; Bao, YY; Zheng, SY; Hong, T	Hypothalamic injury patterns after resection of craniopharyngiomas and correlation to tumor origin: A study based on endoscopic observation	CANCER MEDICINE		2045-7634	10.1002/cam4.3589		The precise understanding of hypothalamic injury (HI) patterns and their relationship with different craniopharyngioma (CP) classifications remains poorly addressed. Here, four HI patterns after CP resection based on endoscopic observation were introduced. A total of 131 CP cases treated with endoscopic endonasal approach (EEA) were reviewed retrospectively and divided into four HI patterns: no-H…	2020-12	01/07/2022 10:40	01/07/2022 10:40		8950-8961		23	9														WOS:000583966300001
AJ2IS3UG	journalArticle	2019	Flythe, JE; Hilliard, T; Lumby, E; Castillo, G; Orazi, J; Abdel-Rahman, EM; Pai, AB; Rivara, MB; St Peter, WL; Weisbord, SD; Wilkie, CM; Mehrotra, R; Kidney Hlth Initiative Prioriti	Fostering Innovation in Symptom Management among Hemodialysis Patients Paths Forward for Insomnia, Muscle Cramps, and Fatigue	CLINICAL JOURNAL OF THE AMERICAN SOCIETY OF NEPHROLOGY		1555-9041	10.2215/CJN.07670618		Individuals receiving in-center maintenance hemodialysis bear a high burden of both physical and mood symptoms. More than half of patients on hemodialysis report sleep disturbance, muscle cramps, and fatigue. Patients describe symptoms as having a deleterious effect on their quality of life, suggesting that symptom alleviation may meaningfully improve patient-reported outcomes. Moreover, patients…	07/01/2019	01/07/2022 10:40	01/07/2022 10:40		150-160		1	14														WOS:000455336600026
Q3DUZ9UM	journalArticle	2004	Golomb, BA; Criqui, MH; White, HL; Dimsdale, JE	The UCSD statin study: a randomized controlled trial assessing the impact of statins on selected noncardiac outcomes	CONTROLLED CLINICAL TRIALS		0197-2456	10.1016/j.cct.2003.08.014		There has been persistent controversy regarding possible favorable or adverse effects of statins or of cholesterol reduction on cognition, mood and behavior (including aggressive or violent behavior), muscle function, and quality of life. The UCSD Statin Study seeks to ascertain the beneficial or adverse effects of statin cholesterol-lowering drugs on a set of noncardiac endpoints, including cogn…	2004-04	01/07/2022 10:40	01/07/2022 10:40		178-202		2	25														WOS:000220639600004
B3KZAY9K	journalArticle	2017	Wiffen, PJ; Derry, S; Bell, RF; Rice, ASC; Tolle, TR; Phillips, T; Moore, RA	Gabapentin for chronic neuropathic pain in adults	COCHRANE DATABASE OF SYSTEMATIC REVIEWS		1469-493X	10.1002/14651858.CD007938.pub4		Background Gabapentin is commonly used to treat neuropathic pain (pain due to nerve damage). This review updates a review published in 2014, and previous reviews published in 2011, 2005 and 2000. Objectives To assess the analgesic efficacy and adverse effects of gabapentin in chronic neuropathic pain in adults. Search methods For this update we searched CENTRAL), MEDLINE, and Embase for randomise…	2017	01/07/2022 10:40	01/07/2022 10:40				6															WOS:000408840400063
2VWR4WMA	journalArticle	2020	Rajendran, SS; Naik, PK; Asaithambi, N; Arunachalam, SS; Shankar, S; Venkatesan, A	Sociodemographic Status of Breast Cancer Survivors in Chennai	BIOSCIENCE BIOTECHNOLOGY RESEARCH COMMUNICATIONS		0974-6455			Breast cancer is a life-threatening illness and is the type of cancer most often diagnosed in women. While the survival rate increases with the current option of screening and care, this disease is found in one out of four women. Patients' demographic profile has also had a significant influence on patients' morbidity and mortality, and socio-demographic and clinical factors need to be studied. T…	2020	01/07/2022 10:40	01/07/2022 10:40		315-321		10	13														WOS:000640077800051
4TEYJN9Z	conferencePaper	2017	Lotfi, A; Langensiepen, C; Wada, YS; Assoc Comp Machinery	Active and Healthy Ageing: Development of a Robotic Platform as an Exercise Trainer		978-1-4503-5227-7		10.1145/3056540.3076195		In this paper a new robotic system is introduced that will engage, coach, assess and motivate the elderly in physical exercises that are recommended by the National Health Services (NHS) in the UK. With the rise in the population of the elderly which is expected to triple by 2050, this robotic system will aims to improve the quality of life for a significant proportion of the population. Physical…	2017	01/07/2022 10:40	01/07/2022 10:40		275-279																	WOS:000644308800059
8U9HDFIA	journalArticle	2013	Figueiro, MG; White, RD	Health consequences of shift work and implications for structural design	JOURNAL OF PERINATOLOGY		0743-8346	10.1038/jp.2013.7		The objective of the study was to perform a literature review on the health consequences of working rotating shifts and implications for structural design. A literature search was performed in June 2012 and a selection of the most relevant peer-review articles was included in the present review. Shift workers are more likely to suffer from a circadian sleep disorder characterized by sleepiness an…	2013-04	01/07/2022 10:40	01/07/2022 10:40		S17-S23			33														WOS:000316833200003
SF3MYFM9	journalArticle	2010	Oh, BH	Outline of psychiatric disorders of the elderly	JOURNAL OF THE KOREAN MEDICAL ASSOCIATION		1975-8456	10.5124/jkma.2010.53.11.953		Psychiatric disorders of the elderly are significantly increasing in importance. Moreover, Korea is transitioning more rapidly to an aged society than any other country in the world. Psychiatric disorders of the elderly include typical dementia, depression, anxiety, late-life psychosis, and sleep disorders. Patients also may need to see a geriatric psychiatrist for chronic pain, Parkinson's disea…	2010-11	01/07/2022 10:40	01/07/2022 10:40		953-957		11	53														WOS:000284447800002
EUIT2EHN	journalArticle	2012	Lee, H	Anesthetic management of the bariatric surgery	JOURNAL OF THE KOREAN MEDICAL ASSOCIATION		1975-8456	10.5124/jkma.2012.55.10.996		Obesity, that is, having a body mass index (BMI) >30 kg/m(2), has increased dramatically and became the most single most common preventable cause of death in South Korea. In the end, obesity results in metabolic syndrome, which includes abdominal obesity, increased triglycerides, decreased high-density lipoprotein, hypertension, and impaired glucose tolerance. Nonsurgical methods for obesity trea…	2012-10	01/07/2022 10:40	01/07/2022 10:40		996-1002		10	55														WOS:000310718900010
3FQDRKTV	journalArticle	2020	Varughese, S; Rajeev, TP; Rodrigues, DE	Co-morbidities of Nocturia among Adults: A Cross-sectional Study in Southern India	JOURNAL OF CLINICAL AND DIAGNOSTIC RESEARCH		2249-782X	10.7860/JCDR/2020/46169.14337		Introduction: Night urination severely impacts the quality of life among adults. Coexisting factors such as age, obesity, diabetes, hypertension, cardiac diseases, UTI, asthma, anxiety, and depression are significantly related when voiding episodes exceed two per night. However, understanding its associated factors are essential aspects in the management of Nocturia. Aim: The aim of the study was…	2020-12	01/07/2022 10:40	01/07/2022 10:40		LC11-LC15		12	14														WOS:000600049700060
CTXSISM5	journalArticle	2014	Jerath, NU; Lamichhane, D; Jasti, M; Yarlagadda, V; Zilli, E; Nazzal, Y; Granner, M	Treating Epilepsy in the Setting of Medical Comorbidities	CURRENT TREATMENT OPTIONS IN NEUROLOGY		1092-8480	10.1007/s11940-014-0298-1		Treatment of epilepsy in patients with medical comorbidities can be challenging. Comorbidities can affect medical management and quality of life. In this review, we discuss treatment options in patients with epilepsy and medical comorbidities. In our opinion, the best way to manage patients with medical comorbidities and epilepsy is to accurately recognize and diagnose medical comorbidities, and …	2014-07	01/07/2022 10:40	01/07/2022 10:40				7	16														WOS:000339735000001
5NV2GRQI	journalArticle	2015	Calvino, J; Cigarran, S; Lopez, LM; Martinez, A; Sobrido, MJ	Restless Legs Syndrome in Non-Dialysis Renal Patients: Is It Really That Common?	JOURNAL OF CLINICAL SLEEP MEDICINE		1550-9389	10.5664/jcsm.4366		Background: Sleep disorders are frequent in chronic kidney disease (CKD). Among them, restless legs syndrome (RLS) may affect up to 60% of patients on dialysis, and it has been related to a poor quality of life and higher cardiovascular risk. Despite its high prevalence in advanced stages of renal disease, RLS frequency in non-dialysis CKD has not been clearly established. The aim of this study w…	2015	01/07/2022 10:40	01/07/2022 10:40		57-60		1	11														WOS:000351167800010
99H8ZS4J	journalArticle	2019	Barton, M; Yanagisawa, M	Endothelin: 30 Years From Discovery to Therapy	HYPERTENSION		0194-911X	10.1161/HYPERTENSIONAHA.119.12105		Discovered in 1987 as a potent endothelial cell-derived vasoconstrictor peptide, endothelin-1 (ET-1), the predominant member of the endothelin peptide family, is now recognized as a multifunctional peptide with cytokine-like activity contributing to almost all aspects of physiology and cell function. More than 30000 scientific articles on endothelin were published over the past 3 decades, leading…	2019-12	01/07/2022 10:40	01/07/2022 10:40		1232-1265		6	74														WOS:000497370200005
JJLPZT6N	journalArticle	2017	Hatori, M; Gronfier, C; Van Gelder, RN; Bernstein, PS; Carreras, J; Panda, S; Marks, F; Sliney, D; Hunt, CE; Hirota, T; Furukawa, T; Tsubota, K	Global rise of potential health hazards caused by blue light-induced circadian disruption in modern aging societies	NPJ AGING AND MECHANISMS OF DISEASE		2056-3973	10.1038/s41514-017-0010-2		Mammals receive light information through the eyes, which perform two major functions: image forming vision to see objects and non-image forming adaptation of physiology and behavior to light. Cone and rod photoreceptors form images and send the information via retinal ganglion cells to the brain for image reconstruction. In contrast, nonimage-forming photoresponses vary widely from adjustment of…	16/06/2017	01/07/2022 10:40	01/07/2022 10:40					3														WOS:000411465000001
JC6NG4MQ	journalArticle	2015	Geneen, LJ; Martin, DJ; Adams, N; Clarke, C; Dunbar, M; Jones, D; McNamee, P; Schofield, P; Smith, BH	Effects of education to facilitate knowledge about chronic pain for adults: a systematic review with meta-analysis	SYSTEMATIC REVIEWS		2046-4053	10.1186/s13643-015-0120-5		Background: Chronic pain can contribute to disability, depression, anxiety, sleep disturbances, poor quality of life and increased health care costs, with close to 20 % of the adult population in Europe reporting chronic pain. To empower the person to self-manage, it is advocated that education and training about the nature of pain and its effects and how to live with pain is provided. The object…	2015	01/07/2022 10:40	01/07/2022 10:40					4														WOS:000453134600129
4JQCYPJ3	journalArticle	2016	Sarwer, DB; Polonsky, HM	The Psychosocial Burden of Obesity	ENDOCRINOLOGY AND METABOLISM CLINICS OF NORTH AMERICA		0889-8529	10.1016/j.ecl.2016.04.016		Obesity is associated with several comorbidities, including cardiovascular disease, type 2 diabetes, sleep apnea, osteoarthritis, and several forms of cancer. Obesity and its comorbidities also come with a significant psycho social burden, impacting numerous areas of psychosocial functioning. The evaluation of psychosocial functioning is an important part of the assessment and treatment planning …	2016-09	01/07/2022 10:40	01/07/2022 10:40		677-+		3	45														WOS:000383008200016
GZVTNK3J	journalArticle	2020	de Ligt, M; Bergman, M; Fuentes, RM; Essers, H; Moonen-Kornips, E; Havekes, B; Schrauwen-Hinderling, VB; Schrauwen, P	No effect of resveratrol supplementation after 6 months on insulin sensitivity in overweight adults: a randomized trial	AMERICAN JOURNAL OF CLINICAL NUTRITION		0002-9165	10.1093/ajcn/nqaa125		Background: Effects of resveratrol on metabolic health have been studied in several short-term human clinical trials, with conflicting results. Next to dose, the duration of the clinical trials may explain the lack of effect in some studies, but long-term studies are still limited. Objectives: The objective of this study was to investigate the effects of 6-mo resveratrol supplementation on metabo…	2020-10	01/07/2022 10:40	01/07/2022 10:40		1029-1038		4	112														WOS:000581138300020
YERM4KK2	journalArticle	2018	Lainas, P; Dammaro, C; Gaillard, M; Donatelli, G; Tranchart, H; Dagher, I	Safety and short-term outcomes of laparoscopic sleeve gastrectomy for patients over 65 years old with severe obesity	SURGERY FOR OBESITY AND RELATED DISEASES		1550-7289	10.1016/j.soard.2018.03.002		Background: Laparoscopic sleeve gastrectomy (LSG) is a widely accepted, stand-alone bariatric operation. Data on elderly patients undergoing LSG are scarce. Objectives: The aim of this study was to demonstrate that LSG is safe and effective for patients >65 years old with severe obesity. Setting: Department of Minimally Invasive Digestive Surgery, Antoine-Beclere Hospital, AP-HP, Paris-Saclay Uni…	2018-07	01/07/2022 10:40	01/07/2022 10:40		952-959		7	14														WOS:000442976300011
XIAEFA45	journalArticle	2014	Gesquiere, I; Aron-Wisnewsky, J; Foulon, V; Haggege, S; Van der Schueren, B; Augustijns, P; Bouillot, JL; Clement, K; Basdevant, A; Oppert, JM; Buyse, M	Medication Cost is Significantly Reduced After Roux-en-Y Gastric Bypass in Obese Patients	OBESITY SURGERY		0960-8923	10.1007/s11695-014-1325-8		This study aims to determine the influence of Roux-en-Y gastric bypass (RYGB) on medication-related costs. The study analyzed the types, dosages, and costs of drugs and medical devices prescribed before and after surgery (1, 3, 6, and 12 months and yearly thereafter) in patients who underwent RYGB between June 2004 and May 2010 and had an outpatient visit between December 2009 and May 2010 at Pit…	2014-11	01/07/2022 10:40	01/07/2022 10:40		1896-1903		11	24														WOS:000343729700010
I26F8UVY	journalArticle	2008	Shankar, A; Wang, JJ; Rochtchina, E; Mitchell, P	Association between self-rated health and incident severe hypertension among men: a population-based cohort study	SINGAPORE MEDICAL JOURNAL		0037-5675			Introduction: Self-rated health (SRH) is a consistent predictor of cardiovascular disease and mortality. However, the intermediate biological mechanisms behind this association are not clear. We examined the longitudinal relationship between SRH and incident severe hypertension. Methods: We studied a population-based cohort of 1,298 participants (mean age 62.5 years, range 49-84 years), at the ba…	2008-11	01/07/2022 10:40	01/07/2022 10:40		860-867		11	49														WOS:000261235200004
ZQPM9EK5	journalArticle	2020	Katsiki, N; Stoian, AP; Steiropoulos, P; Papanas, N; Suceveanu, AI; Mikhailidis, DP	Metabolic Syndrome and Abnormal Peri-Organ or Intra-Organ Fat (APIFat) Deposition in Chronic Obstructive Pulmonary Disease: An Overview	METABOLITES		2218-1989	10.3390/metabo10110465		Chronic obstructive pulmonary disease (COPD) is a common disorder with an increasing prevalence, characterised by persistent respiratory symptoms and airflow limitation. Systemic inflammation is involved in the pathogenesis of COPD and can also predispose to metabolic disorders (e.g., metabolic syndrome (MetS) and non-alcoholic fatty liver disease (NAFLD)). Such comorbidities can negatively affec…	2020-11	01/07/2022 10:40	01/07/2022 10:40				11	10														WOS:000593837300001
SWVPSCPI	journalArticle	2010	Nejat, EJ; Polotsky, AJ; Pal, L	Predictors of chronic disease at midlife and beyond - the health risks of obesity	MATURITAS		0378-5122	10.1016/j.maturitas.2009.09.006		A burgeoning pandemic of obesity is well characterized. 41% of U.S. adults are projected to be obese by 2015 and obesity, a potentially modifiable risk, is emerging as a leading predictor of lifetime health. The wide spectrum of morbidities related to excess body mass includes risks for diabetes, hypertension, coronary artery disease, dyslipidemia, malignancy, venous thrombosis, degenerative join…	2010-02	01/07/2022 10:40	01/07/2022 10:40		106-111		2	65														WOS:000274944600005
TJYJSCY8	journalArticle	2017	Linz, D; Hohl, M; Vollmar, J; Ukena, C; Mahfoud, F; Bohm, M	Atrial fibrillation and gastroesophageal reflux disease: the cardiogastric interaction	EUROPACE		1099-5129	10.1093/europace/euw092		Atrial fibrillation (AF) is the most common sustained arrhythmia and is associated with significant morbidity and mortality. Multiple conditions like hypertension, heart failure, diabetes, sleep apnoea, and obesity play a role for the initiation and perpetuation of AF. Recently, a potential association between gastroesophageal reflux disease (GERD) and AF development has been proposed due to the …	2017-01	01/07/2022 10:40	01/07/2022 10:40		16-20		1	19														WOS:000397055100003
29NWNY9U	journalArticle	2019	Muscogiuri, G; Formoso, G; Pugliese, G; Ruggeri, RM; Scarano, E; Colao, A; RESTARE	Prader- Willi syndrome: An uptodate on endocrine and metabolic complications	REVIEWS IN ENDOCRINE & METABOLIC DISORDERS		1389-9155	10.1007/s11154-019-09502-2		Prader-Willi syndrome (PWS) is a genetic disorder characterized by short stature, low lean body mass, muscular hypotonia, mental retardation, behavioral abnormalities, dysmorphic features, and excessive appetite with progressive obesity. It is caused by lack of expression of genes on the paternally inherited chromosome 15q11.2-q13. This genetic disorder has an estimated prevalence that ranges bet…	2019-06	01/07/2022 10:40	01/07/2022 10:40		239-250		2	20														WOS:000470792400009
VZ376ESU	journalArticle	2015	Collomb, M; Sens, F; Sanchez, S; Jolivot, A; Pivot, C; Juillard, L; Paillet, C	Long-term benzodiazepine use among dialysis patient: A descriptive study	NEPHROLOGIE & THERAPEUTIQUE		1769-7255	10.1016/j.nephro.2015.02.004		Background. - Dialysis patients frequently have anxiety and sleeping disorders and that explains a benzodiazepine treatment. A significant proportion of dialysis patients are long-term users even though it is not recommended to take benzodiazepine for more than 3 months. Risks of such a use are well identified. Nephrologists frequently have to prescribe benzodiazepines. This prescription is compl…	2015-07	01/07/2022 10:40	01/07/2022 10:40		226-233		4	11														WOS:000362390000004
WVUDCPEE	journalArticle	2017	Davenport, MH; Ruchat, SM; Hazell, TJ	Exercise Prescription for Post-Menopausal Women with Obesity	CURRENT WOMENS HEALTH REVIEWS		1573-4048	10.2174/1573404812666160811120435		The transition to menopause is associated with a myriad of physiological changes including unstable hormone levels (estrogen, progesterone) resulting in hot flashes, sleep deprivation, weight gain, mood swings and is associated with increased risk of osteoperosis and cardiometabolic disease. Exercise is a critical component of health and wellbeing at any age; however, it may be especially benefic…	2017	01/07/2022 10:40	01/07/2022 10:40		17-24		1	13														WOS:000450922100004
6TAYFNYF	journalArticle	2018	Lotfi, A; Langensiepen, C; Yahaya, SW	Socially Assistive Robotics: Robot Exercise Trainer for Older Adults	TECHNOLOGIES		2227-7080	10.3390/technologies6010032		Physical activities have tremendous benefit to older adults. A report from the World Health Organization has mentioned that lack of physical activity contributed to around 3.2 million premature deaths annually worldwide. Research also shows that regular exercise helps the older adults by improving their physical fitness, immune system, sleep and stress levels, not to mention the countless health …	2018-03	01/07/2022 10:40	01/07/2022 10:40				1	6														WOS:000460468200006
LEBWT2IN	journalArticle	2021	Frojd, LA; Munkhaugen, J; Moum, T; Sverre, E; Nordhus, IH; Papageorgiou, C; Dammen, T	Insomnia in patients with coronary heart disease: prevalence and correlates	JOURNAL OF CLINICAL SLEEP MEDICINE		1550-9389	10.5664/jcsm.9082		Study Objectives: The aim of this study was to determine the prevalence of insomnia and its association with clinical and psychosocial factors in a large sample of outpatients with coronary heart disease. Methods: The sample comprised 1,082 patients, mean age 62 years (21% female), who participated in the cross-sectional NORwegian CORonary Prevention Study. Patients who were hospitalized with myo…	01/05/2021	01/07/2022 10:40	01/07/2022 10:40		931-938		5	17														WOS:000660335600010
3C7JMFIF	journalArticle	2019	Bhandari, M; Nautiyal, HK; Mathur, W; Kosta, S	OAGB vs BGBP: A retrospective comparative study of a cohort of patients who had bariatric surgery in 2012 at one centre by a single surgeon	CLINICAL OBESITY		1758-8103	10.1111/cob.12308		Two modifications of Roux-en-Y gastric bypass (RYGB), one anastomosis gastric bypass (OAGB) and Roux-en-Y banded gastric bypass (BGBP), are gaining popularity in use because the OAGB is reported to be a simpler operation, and the BGBP is reported to have sustained weight loss compared to standard RYGB. A retrospective review and analysis of data comparing outcomes up to 5 years after BGBP and OAG…	2019-08	01/07/2022 10:40	01/07/2022 10:40				4	9														WOS:000474933400001
2X29V4J6	journalArticle	2017	Al-Bannay, HR; Jarus, T; Jongbloed, L; Dean, E	Discordance between lifestyle-related health beliefs and behaviours of Saudi women in Dammam	HEALTH EDUCATION JOURNAL		0017-8969	10.1177/0017896917705160		Objective: Women living in the Kingdom of Saudi Arabia including in the Eastern Province have a high prevalence of lifestyle-related conditions for which targeted health education strategies are needed. This study's objective was to explore their self-reported health status and the congruence of their lifestyle-related health beliefs and practices to inform health education programme development.…	2017-08	01/07/2022 10:40	01/07/2022 10:40		569-581		5	76														WOS:000408777900005
GP92LQEM	journalArticle	2020	Davari, M; Amani, B; Amani, B; Khanijahani, A; Akbarzadeh, A; Shabestan, R	Pregabalin and gabapentin in neuropathic pain management after spinal cord injury: a systematic review and meta-analysis	KOREAN JOURNAL OF PAIN		2005-9159	10.3344/kjp.2020.33.1.3		Neuropathic pain after spinal cord injury (SCI) has a significant negative impact on the patients' quality of life. The objective of this systematic review is to examine the safety and efficacy of pregabalin (PGB) and gabapentin (GBP) in the treatment of neuropathic pain due to SCI. PubMed, the Cochrane Library, Embase, Scopus, and the Web of Science were searched up to December 2018. The referen…	2020-01	01/07/2022 10:40	01/07/2022 10:40		03-Dec		1	33														WOS:000505077600002
LSB8HL7U	journalArticle	2014	Conway, G; Dewailly, D; Diamanti-Kandarakis, E; Escobar-Morreale, HF; Franks, S; Gambineri, A; Kelestimur, F; Macut, D; Micic, D; Pasquali, R; Pfeifer, M; Pignatelli, D; Pugeat, M; Yildiz, BO; ESE PCOS Special Interest Grp	The polycystic ovary syndrome: a position statement from the European Society of Endocrinology	EUROPEAN JOURNAL OF ENDOCRINOLOGY		0804-4643	10.1530/EJE-14-0253		Polycystic ovary syndrome (PCOS) is the most common ovarian disorder associated with androgen excess in women, which justifies the growing interest of endocrinologists. Great efforts have been made in the last 2 decades to define the syndrome. The presence of three different definitions for the diagnosis of PCOS reflects the phenotypic heterogeneity of the syndrome. Major criteria are required fo…	2014-10	01/07/2022 10:40	01/07/2022 10:40		P1-P29		4	171														WOS:000343671500002
48KGIQQX	journalArticle	2009	Pratt, JSA; Lenders, CM; Dionne, EA; Hoppin, AG; Hsu, GLK; Inge, TH; Lawlor, DF; Marino, MF; Meyers, AF; Rosenblum, JL; Sanchez, VM	Best Practice Updates for Pediatric/Adolescent Weight Loss Surgery	OBESITY		1930-7381	10.1038/oby.2008.577		The objective of this study is to update evidence-based best practice guidelines for pediatric/adolescent weight loss surgery (WLS). We performed a systematic search of English-language literature on WLS and pediatric, adolescent, gastric bypass, laparoscopic gastric banding, and extreme obesity published between April 2004 and May 2007 in PubMed, MEDLINE, and the Cochrane Library. Keywords were …	2009-05	01/07/2022 10:40	01/07/2022 10:40		901-910		5	17														WOS:000265709800009
T6T2ILGT	journalArticle	2020	Giustina, A; Barkan, A; Beckers, A; Biermasz, N; Biller, BMK; Boguszewski, C; Bolanowski, M; Bonert, V; Bronstein, MD; Casanueva, FF; Clemmons, D; Colao, A; Ferone, D; Fleseriu, M; Frara, S; Gadelha, MR; Ghigo, E; Gurnell, M; Heaney, AP; Ho, K; Ioachimescu, A; Katznelson, L; Kelestimur, F; Kopchick, J; Krsek, M; Lamberts, S; Losa, M; Luger, A; Maffei, P; Marazuela, M; Mazziotti, G; Mercado, M; Mo…	A Consensus on the Diagnosis and Treatment of Acromegaly Comorbidities: An Update	JOURNAL OF CLINICAL ENDOCRINOLOGY & METABOLISM		0021-972X	10.1210/clinem/dgz096		Objective: The aim of the Acromegaly Consensus Group was to revise and update the consensus on diagnosis and treatment of acromegaly comorbidities last published in 2013. Participants: The Consensus Group, convened by 11 Steering Committee members, consisted of 45 experts in the medical and surgical management of acromegaly. The authors received no corporate funding or remuneration. Evidence: Thi…	2020-04	01/07/2022 10:40	01/07/2022 10:40				4	105														WOS:000525950100051
CMK89DKN	journalArticle	2013	Abed, HS; Wittert, GA	Obesity and atrial fibrillation	OBESITY REVIEWS		1467-7881	10.1111/obr.12056		Atrial fibrillation (AF) is an increasing public health problem, often described as the epidemic of the new millennium. The rising health economic impact of AF, its association with poor quality of life and independent probability of increased mortality, has recently been highlighted. Although population ageing is regarded as an important contributor to this epidemic, obesity and its associated c…	2013-11	01/07/2022 10:40	01/07/2022 10:40		929-938		11	14														WOS:000330106900007
H5ZD4D9F	journalArticle	2003	Dworkin, RH; Corbin, AE; Young, JP; Sharma, U; LaMoreaux, L; Bockbrader, H; Garofalo, EA; Poole, RM	Pregabalin for the treatment of postherpetic neuralgia - A randomized, placebo-controlled trial	NEUROLOGY		0028-3878	10.1212/01.WNL.0000055433.55136.55		Objective: To evaluate the efficacy and safety of pregabalin in the treatment of postherpetic neuralgia (PHN). Methods: The authors conducted a multicenter, parallel-group, double-blind, placebo-controlled, 8-week, randomized clinical trial in PHN, defined as pain for 3 or more months following herpes zoster rash healing. Patients (n = 173) were randomized to treatment with pregabalin or placebo.…	22/04/2003	01/07/2022 10:40	01/07/2022 10:40		1274-1283		8	60														WOS:000182489600013
UBBDJAMG	journalArticle	2015	Sanghera, MK; Sales, SG; Robinson, JL; Song, J; Encarnacion, EV; Stewart, RM	Restless legs syndrome: associated non-motor symptoms and medical comorbidities: a controlled study	JOURNAL OF PARKINSONISM AND RESTLESS LEGS SYNDROME		1927-7733	10.2147/JPRLS.S82392		Introduction: Restless legs syndrome (RLS) is a chronic sensorimotor disorder characterized by discomfort or pain, predominantly in the legs, resulting in an urge to move during times of rest. These disturbances are often accompanied by sleep fragmentation, which can significantly increase medical comorbidities over time and can have a detrimental effect on a patient's overall quality of life. In…	2015	01/07/2022 10:40	01/07/2022 10:40		33-38			5														WOS:000215703800004
XLJTED38	journalArticle	2021	Yadav, B; Rai, A; Mundada, PS; Singhal, R; Rao, BCS; Rana, R; Srikanth, N	Safety and efficacy of Ayurvedic interventions and Yoga on long term effects of COVID-19: A structured summary of a study protocol for a randomized controlled trial	TRIALS		1745-6215	10.1186/s13063-021-05326-1		Objectives: Primary Objective To assess the efficacy of Ayurveda interventions and Yoga in rehabilitation of COVID-19 cases suffering with long term effects of COVID 19 as compared to WHO Rehabilitation Self-Management after COVID-19- Related Illness. Secondary Objective To assess the safety of Ayurvedic interventions in cases suffering with long term effects of COVID 19 Trial design: Multi-centr…	03/06/2021	01/07/2022 10:40	01/07/2022 10:40				1	22														WOS:000657732200001
69A63NUC	journalArticle	2017	Abdalla, MI; Sandler, RS; Kappelman, MD; Martin, CF; Chen, WL; Anton, K; Long, MD	Prevalence and Impact of Inflammatory Bowel Disease-Irritable Bowel Syndrome on Patient-reported Outcomes in CCFA Partners	INFLAMMATORY BOWEL DISEASES		1078-0998	10.1097/MIB.0000000000001017		Background: Inflammatory bowel disease (IBD) patients with persistent symptoms despite no or minimal inflammation are frequently described as having an overlap of IBD and irritable bowel syndrome (IBD-IBS). Limited data are available on how IBS impacts the individual patient with IBD. In this study, we aimed to evaluate the prevalence of IBD-IBS and investigate its impact on patient-reported outc…	2017-02	01/07/2022 10:40	01/07/2022 10:40		325-331		2	23														WOS:000393897500023
M6K9YURW	journalArticle	2021	Amit, S; Barua, L; Abdulla-Al Kafy	A perception-based study to explore COVID-19 pandemic stress and its factors in Bangladesh	DIABETES & METABOLIC SYNDROME-CLINICAL RESEARCH & REVIEWS		1871-4021	10.1016/j.dsx.2021.05.002		Background and aims: Worldwide the COVID-19 pandemic has accelerated sufferings of mental health and behaviour attitudes of people. Many countries, including Bangladesh, reported suicide as extreme consequences of the psychological burden influenced by COVID-19. The present study explores human stress and its factor influenced by COVID-19 in Bangladesh, which significantly affect the quality of l…	2021-07	01/07/2022 10:40	01/07/2022 10:40				4	15														WOS:000684974800017
WEZSNWIN	journalArticle	2009	Morton, J; Glanville, AR	Lung Transplantation in Patients with Cystic Fibrosis	SEMINARS IN RESPIRATORY AND CRITICAL CARE MEDICINE		1069-3424	10.1055/s-0029-1238914		Cystic fibrosis is one of the most common indications for lung transplantation worldwide and certainly the most common indication for all pediatric lung transplants and for bilateral lung transplantation irrespective of age. Outcomes are outstanding when compared with other indications for lung transplantation, and an increasing number of centers now report mean Survival of greater than 10 years …	2009-10	01/07/2022 10:40	01/07/2022 10:40		559-568		5	30														WOS:000270175900007
GSR3BVXD	journalArticle	2010	Perez, C; Navarro, A; Saldana, MT; Masramon, X; Rejas, J	Pregabalin and Gabapentin in Matched Patients With Peripheral Neuropathic Pain in Routine Medical Practice in a Primary Care Setting: Findings From a Cost-Consequences Analysis in a Nested Case Control-Study	CLINICAL THERAPEUTICS		0149-2918	10.1016/j.clinthera.2010.07.014		Background: Pregabalin and gabapentin are marketed to treat peripheral neuropathic pain, but head-to-head comparison is lacking. Objectives: The aims of this work were to compare the effects of pregabalin and gabapentin on different patient-reported health outcomes and to analyze health care and nonhealth-care resource consumption and their related costs among patients treated for peripheral neur…	2010-07	01/07/2022 10:40	01/07/2022 10:40		1357-1370		7	32														WOS:000280829800012
TQFETIAC	journalArticle	2018	Eisenga, MF; Gomes-Neto, AW; van Londen, M; Ziengs, AL; Douwes, RM; Stam, SP; Oste, MCJ; Knobbe, TJ; Hessels, NR; Buunk, AM; Annema, C; Siebelink, MJ; Racz, E; Spikman, JM; Bodewes, FAJA; Pol, RA; Berger, SP; Drost, G; Porte, RJ; Leuvenink, HGD; Damman, K; Verschuuren, EAM; de Meijer, VE; Blokzijl, H; Bakker, SJL	Rationale and design of TransplantLines: a prospective cohort study and biobank of solid organ transplant recipients	BMJ OPEN		2044-6055	10.1136/bmjopen-2018-024502		Introduction In the past decades, short-term results after solid organ transplantation have markedly improved. Disappointingly, this has not been accompanied by parallel improvements in long-term outcomes after transplantation. To improve graft and recipient outcomes, identification of potentially modifiable risk factors and development of biomarkers are required. We provide the rationale and des…	2018-12	01/07/2022 10:40	01/07/2022 10:40				12	8														WOS:000455309300148
A3EU2VVS	journalArticle	2020	Tate, DF; Quesnel, DA; Lutes, L; Hatley, KE; Nezami, BT; Wojtanowski, AC; Pinto, AM; Power, J; Diamond, M; Polzien, K; Foster, G	Examination of a partial dietary self-monitoring approach for behavioral weight management	OBESITY SCIENCE & PRACTICE		2055-2238	10.1002/osp4.416		Introduction Dietary self-monitoring in behavioral weight loss programmes traditionally involves keeping track of all foods and beverages to achieve a calorie deficit. While effective, adherence declines over time. WW (TM) (formerly Weight Watchers), a widely available commercial weight management programme, sought to pilot an approach that permitted participants to consume over 200 foods without…	2020-08	01/07/2022 10:40	01/07/2022 10:40		353-364		4	6														WOS:000528567500001
YJRYKLR9	journalArticle	2012	Yoshimura, K	Correlates for nocturia: A review of epidemiological studies	INTERNATIONAL JOURNAL OF UROLOGY		0919-8172	10.1111/j.1442-2042.2011.02956.x		Traditionally, nocturia was considered to be one of the symptoms of prostatism. However, this symptom has unusual characteristics compared with other lower urinary tract symptoms; for example, there is only a mild benefit for nocturia from treatment for benign prostatic hyperplasia. In the past decade, nocturia has been investigated as a separate symptom in epidemiological studies. These types of…	2012-04	01/07/2022 10:40	01/07/2022 10:40		317-329		4	19														WOS:000302013400006
847PNESK	journalArticle	2020	Bianchi, A; Pagan-Pomar, A; Jimenez-Segovia, M; Martinez-Corcoles, JA; Gonzalez-Argente, FX	Biliopancreatic Diversion in the Surgical Treatment of Morbid Obesity: Long-Term Results and Metabolic Consequences	OBESITY SURGERY		0960-8923	10.1007/s11695-020-04777-w		Purpose In the multidisciplinary therapeutic approach to obesity, bariatric surgery is considered the most effective treatment in weight reduction and the decrease in associated comorbidities. The objective of this work is to describe the long-term clinical and metabolic results in obese patients undergoing biliopancreatic diversion (BPD) according to Scopinaro's technique. Materials and Methods …	2020-11	01/07/2022 10:40	01/07/2022 10:40		4234-4242		11	30														WOS:000541331100001
YAAXR6TS	journalArticle	2020	Urits, I; Orhurhu, V; Powell, J; Murthy, A; Kiely, B; Shipon, S; Kaye, RJ; Kaye, AD; Arron, BL; Cornett, EM; Viswanath, O	Minimally Invasive Therapies for Osteoarthritic Hip Pain: a Comprehensive Review	CURRENT PAIN AND HEADACHE REPORTS		1531-3433	10.1007/s11916-020-00874-8		Purpose of Review Osteoarthritis (OA) is a highly prevalent cause of chronic hip pain, affecting 27% of adults aged over 45 years and 42% of adults aged over 75 years. Though OA has traditionally been described as a disorder of "wear-and-tear," recent studies have expanded on this understanding to include a possible inflammatory etiology as well, damage to articular cartilage produces debris in t…	06/06/2020	01/07/2022 10:40	01/07/2022 10:40				7	24														WOS:000540450900003
I8UCD24L	journalArticle	2021	Annerino, A; Gouma, PI	Future Trends in Semiconducting Gas-Selective Sensing Probes for Skin Diagnostics	SENSORS		1424-8220	10.3390/s21227554		This paper presents sensor nanotechnologies that can be used for the skin-based gas "smelling" of disease. Skin testing may provide rapid and reliable results, using specific "fingerprints" or unique patterns for a variety of diseases and conditions. These can include metabolic diseases, such as diabetes and cholesterol-induced heart disease; neurological diseases, such as Alzheimer's and Parkins…	2021-11	01/07/2022 10:40	01/07/2022 10:40				22	21														WOS:000726657300001
KTXBD3RC	journalArticle	2019	Ferri, GM; Cavone, D; Intranuovo, G; Macinagrossa, L	Healthy Diet and Reduction of Chronic Disease Risks of Night Shift Workers	CURRENT MEDICINAL CHEMISTRY		0929-8673	10.2174/0929867324666170720160632		Background: The large increase in epidemiological studies on night shift work is due to the important effects of night shift work on workers' health and psychophysical wellbeing. The short-term effects-insomnia, difficulties in managing work and private life, lower work performance, and more work and extra-work accidents-are easily studied. However, there are several long-term effects that are di…	2019	01/07/2022 10:40	01/07/2022 10:40		3521-3541		19	26														WOS:000485782800011
QY352RYM	journalArticle	2021	Lazar, RM; Howard, VJ; Kernan, WN; Aparicio, HJ; Levine, DA; Viera, AJ; Jordan, LC; Nyenhuis, DL; Possin, KL; Sorond, FA; White, CL; Amer Heart Assoc Stroke Council	A Primary Care Agenda for Brain Health: A Scientific Statement From the American Heart Association	STROKE		0039-2499	10.1161/STR.0000000000000367		A healthy brain is critical for living a longer and fuller life. The projected aging of the population, however, raises new challenges in maintaining quality of life. As we age, there is increasing compromise of neuronal activity that affects functions such as cognition, also making the brain vulnerable to disease. Once pathology-induced decline begins, few therapeutic options are available. Prev…	2021-06	01/07/2022 10:40	01/07/2022 10:40		e295-e308		6	52														WOS:000653963600018
95DX7V3X	bookSection	2015	Rueda-Clausen, CF; Ogunleye, AA; Sharma, AM	Health Benefits of Long-Term Weight-Loss Maintenance	ANNUAL REVIEW OF NUTRITION, VOL 35	0199-9885				Obesity is a chronic and complex medical condition associated with a large number of complications affecting most organs and systems through multiple pathways. Strategies for weight management include behavioral, pharmacological, and surgical interventions, all of which can result in a reduction in obesity-related comorbidities and improvements in quality of life. However, subsequent weight regai…	2015	01/07/2022 10:40	01/07/2022 10:40		475-516			35														WOS:000358259600016			DOI: 10.1146/annurev-nutr-071714-034434						Bowman, BA; Stover, PJ
W37832Q6	journalArticle	2001	Weiner, DK; Hanlon, JT	Pain in nursing home residents - Management strategies	DRUGS & AGING		1170-229X	10.2165/00002512-200118010-00002		Pain is prevalent and undertreated in nursing home residents, despite the existing wide array of effective pharmacological and nonpharmacological treatment modalities. In order to improve the quality of life of these vulnerable individuals, practitioners require education about the correct approach to assessment anti management. Assessment should be comprehensive, taking into account the basic un…	2001	01/07/2022 10:40	01/07/2022 10:40		13-29		1	18														WOS:000167131800002
KGEGRQV4	journalArticle	2015	Manna, P; Jain, SK	Obesity, Oxidative Stress, Adipose Tissue Dysfunction, and the Associated Health Risks: Causes and Therapeutic Strategies	METABOLIC SYNDROME AND RELATED DISORDERS		1540-4196	10.1089/met.2015.0095		Obesity is gaining acceptance as a serious primary health burden that impairs the quality of life because of its associated complications, including diabetes, cardiovascular diseases, cancer, asthma, sleep disorders, hepatic dysfunction, renal dysfunction, and infertility. It is a complex metabolic disorder with a multifactorial origin. Growing evidence suggests that oxidative stress plays a role…	01/12/2015	01/07/2022 10:40	01/07/2022 10:40		423-444		10	13														WOS:000364631700001
YS7XBX5S	journalArticle	2004	Klesius, AA; Dzemali, O; Simon, A; Kleine, P; Abdel-Rahman, U; Herzog, C; Wimmer-Greinecker, G; Moritz, A	Successful treatment of deep sternal infections following open heart surgery by bilateral pectoralis major flaps	EUROPEAN JOURNAL OF CARDIO-THORACIC SURGERY		1010-7940	10.1016/j.ejcts.2003.11.019		Objective: Severe sternum necrosis requiring extended resection necessitates plastic reconstruction of the resulting defect and stabilization of the chest. We analyzed the outcome of patients undergoing bilateral pectoralis major flap repair on functional and cosmetic results, chest stabilization and pulmonary function. Methods: Twelve patients undergoing cardiac surgery between 1997 and 2001 suf…	2004-02	01/07/2022 10:40	01/07/2022 10:40		218-223		2	25														WOS:000189040900014
GW8WQAT2	journalArticle	2017	DeFerio, JJ; Govindarajulu, U; Brar, A; Cukor, D; Lee, KG; Salifu, MO	Association of restless legs syndrome and mortality in end-stage renal disease: an analysis of the United States Renal Data System (USRDS)	BMC NEPHROLOGY		1471-2369	10.1186/s12882-017-0660-0		Background: Objective of the study is to assess prevalence and survival among end stage renal disease patients with restless legs syndrome (RLS) within a national database (USRDS). Methods: A case-control, retrospective analysis was performed. Differences in characteristics between the groups, RLS and those with no sleep disorder (NSD), were determined using chi(2) tests. Cox proportional hazard …	01/08/2017	01/07/2022 10:40	01/07/2022 10:40					18														WOS:000406869400003
TIJTA7DP	journalArticle	2014	Lasselin, J; Capuron, L	Chronic Low-Grade Inflammation in Metabolic Disorders: Relevance for Behavioral Symptoms	NEUROIMMUNOMODULATION		1021-7401	10.1159/000356535		The ability of cytokines to influence cerebral functions and to induce the development of behavioral alterations is well established in conditions of acute or chronic high-grade activation of the innate immune system. Recent evidence suggests that the release of these immune mediators during chronic low-grade endogenous inflammatory processes may also contribute to the development of behavioral a…	2014	01/07/2022 10:40	01/07/2022 10:40		95-101		02-Mar	21														WOS:000331488100005
DW82TNKX	journalArticle	2003	O'Brien, PE; Dixon, JB	Lap-Band((R)): Outcomes and results	JOURNAL OF LAPAROENDOSCOPIC & ADVANCED SURGICAL TECHNIQUES-PART A		1092-6429	10.1089/109264203322333593		Introduction: Laparoscopic adjustable gastric banding was first introduced in the early 1990s as a potentially safe, controllable, and reversible method for achieving significant weight loss in the severely obese. The Bioenterics Lap-Band(R) system (Inamed Health, Santa Barbara, California) is the device most commonly used. After 10 years of experience in treating more than 100,000 patients with …	2003-08	01/07/2022 10:40	01/07/2022 10:40		265-270		4	13														WOS:000185165400009
D3WHWNV5	journalArticle	2020	Viigimaa, M; Vlachopoulos, C; Doumas, M; Wolf, J; Imprialos, K; Terentes-Printzios, D; Ioakeimidis, N; Kotsar, A; Kiitam, U; Stavropoulos, K; Narkiewicz, K; Manolis, A; Jelakovic, B; Lovic, D; Kreutz, R; Tsioufis, K; Mancia, G; Dysfunction, ESHWGS	Update of the position paper on arterial hypertension and erectile dysfunction	JOURNAL OF HYPERTENSION		0263-6352	10.1097/HJH.0000000000002382		Sexual health is an integral part of overall health, and an active and healthy sexual life is an essential aspect of a good life quality. Cardiovascular disease and sexual health share common risk factors (arterial hypertension, diabetes mellitus, dyslipidemia, obesity, and smoking) and common mediating mechanisms (endothelial dysfunction, subclinical inflammation, and atherosclerosis). This gene…	2020-07	01/07/2022 10:40	01/07/2022 10:40		1220-1234		7	38														WOS:000546781800003
TFIX9XLT	journalArticle	2016	Goveas, JS; Rapp, SR; Hogan, PE; Driscoll, I; Tindle, HA; Smith, JC; Kesler, SR; Zaslavsky, O; Rossom, RC; Ockene, JK; Yaffe, K; Manson, JE; Resnick, SM; Espeland, MA	Predictors of Optimal Cognitive Aging in 80+Women: The Women's Health Initiative Memory Study	JOURNALS OF GERONTOLOGY SERIES A-BIOLOGICAL SCIENCES AND MEDICAL SCIENCES		1079-5006	10.1093/gerona/glv055		Background. Independent predictors of preserved cognitive functioning and factors associated with maintaining high preserved cognitive function in women >= 80 years remain elusive. Methods. Two thousand two hundred twenty-eight women with a mean age of 85 years who participated in the Women's Health Initiative Memory Study were classified as cognitively normal (n = 1,905, 85.5%), mild cognitive i…	2016-03	01/07/2022 10:40	01/07/2022 10:40		S62-S71			71														WOS:000374213500008
H46Z4ACE	journalArticle	2009	Debono, M; Ross, RJ; Newell-Price, J	Inadequacies of glucocorticoid replacement and improvements by physiological circadian therapy	EUROPEAN JOURNAL OF ENDOCRINOLOGY		0804-4643	10.1530/EJE-08-0874		Patients with adrenal insufficiency need lifelong glucocorticoid replacement, but many suffer from poor quality of life, and overall there is increased mortality. Moreover, it appears that use of glucocorticoids at the higher end of the replacement dose range is associated with increased risk for cardiovascular and metabolic bone disease. These data highlight some of the inadequacies of current r…	2009-05	01/07/2022 10:40	01/07/2022 10:40		719-729		5	160														WOS:000272934500001
32Z97WYS	journalArticle	2020	Doan, S; Zagorski, Z; Palmares, J; Yagmur, M; Kaercher, T; Benitez-Del Castillo, JM; Van Dooren, B; Jonckheere, P; Jensen, PK; Maychuk, DY; Bezditko, P	Eyelid Disorders in Ophthalmology Practice: Results from a Large International Epidemiological Study in Eleven Countries	OPHTHALMOLOGY AND THERAPY		2193-8245	10.1007/s40123-020-00268-4		Purpose Anecdotal evidence suggests that eyelid disorders are common, although estimates of prevalence vary. The current study determines the prevalence of eyelid disorders, meibomian gland dysfunction (MGD) and related diseases (specifically ocular surface disease) in a population of patients presenting for routine ophthalmologic consultations. Methods This cross-sectional epidemiologic survey e…	2020-09	01/07/2022 10:40	01/07/2022 10:40		597-608		3	9														WOS:000544876400001
DQTXVV97	journalArticle	2016	Butterworth, J; Deguara, J; Borg, CM	Bariatric Surgery, Polycystic Ovary Syndrome, and Infertility	JOURNAL OF OBESITY		2090-0708	10.1155/2016/1871594		Background. Polycystic ovary syndrome (PCOS) is the commonest cause of female infertility. Visceral obesity and insulin resistance are key pathophysiological mechanisms behind PCOS. Women suffering from this syndrome and infertility often seek bariatric surgery hoping that they would be able to conceive postoperatively. Objective. At present, there is no consensus on the role of bariatric surgery…	2016	01/07/2022 10:40	01/07/2022 10:40					2016														WOS:000388852700001
W236B8TW	journalArticle	2021	Patel, S	Guidelines for the treatment of neuropathic pain in South Africa	SA PHARMACEUTICAL JOURNAL		2221-5875			Neuropathic pain is defined as pain that originates due to a lesion, dysfunction or disease, e.g. diabetes, HIV infection, herpes zoster, chemotherapy or surgery, and which affects the peripheral or central nervous system. This results in abnormal neural function, often presenting in an individual as sensory pain-related symptoms which are either positive, i.e. hyperaesthesia or hyperalgesia; or …	2021	01/07/2022 10:40	01/07/2022 10:40		21-25		3	88														WOS:000668562100004
36W3LRC2	journalArticle	2018	Patel, S	Guidelines for the treatment of neuropathic pain in South Africa	SA PHARMACEUTICAL JOURNAL		2221-5875			Neuropathic pain is defined as pain that originates due to a lesion, dysfunction or disease, e.g. diabetes, HIV infection, herpes zoster, chemotherapy or surgery, and which affects the peripheral or central nervous system. This results in abnormal neural function, often presenting in an individual as sensory pain-related symptoms which are either positive, i.e. hyperaesthesia or hyperalgesia; or …	2018	01/07/2022 10:40	01/07/2022 10:40		40-47		2	85														WOS:000435495600007
AM43PKH9	journalArticle	2005	Harris, M; Smith, B; Veale, A	Printed patient education interventions to facilitate shared management of chronic disease: a literature review	INTERNAL MEDICINE JOURNAL		1444-0903	10.1111/j.1445-5994.2005.00955.x		Background: Printed materials for patient self-education are a comparatively low cost, flexible and potentially useful aid for dealing with the growing burden of chronic disease in our society. A comprehensive review of existing trials is required. Aims: We conducted a comprehensive review which aimed to (i) evaluate the evidence for effectiveness of print-only interventions in increasing patient…	2005-12	01/07/2022 10:40	01/07/2022 10:40		711-716		12	35														WOS:000233408600006
BERZRAQA	journalArticle	2019	Liou, TG	The Clinical Biology of Cystic Fibrosis Transmembrane Regulator Protein Its Role and Function in Extrapulmonary Disease	CHEST		0012-3692	10.1016/j.chest.2018.10.006		Normal cystic fibrosis (CF) transmembrane regulator (CFTR) protein has multiple functions in health and disease. Many mutations in the CFTR gene produce abnormal or absent protein. CFTR protein dysfunction underlies the classic CF phenotype of progressive pulmonary and GI pathology but may underlie diseases not usually associated with CF. This review highlights selected extrapulmonary disease tha…	2019-03	01/07/2022 10:40	01/07/2022 10:40		605-616		3	155														WOS:000460160800025
TDM6XGU5	journalArticle	2015	Combs, SA; Teixeira, JP; Germain, MJ	Pruritus in Kidney Disease	SEMINARS IN NEPHROLOGY		0270-9295	10.1016/j.semnephrol.2015.06.009		Pruritus is a common and distressing symptom in patients with chronic kidney disease. The most recent epidemiologic data have suggested that approximately 40% of patients with end-stage renal disease experience moderate to severe pruritus and that uremic pruritus (UP) has a major clinical impact, being associated strongly with poor quality of life, impaired sleep, depression, and increased mortal…	2015-07	01/07/2022 10:40	01/07/2022 10:40		383-391		4	35														WOS:000361421700009
TXVRMNFT	journalArticle	2020	Butler, CR; Reese, PP; Perkins, JD; Hall, YN; Curtis, JR; Tamura, MK; O'Hare, AM	End-of-Life Care among US Adults with ESKD Who Were Waitlisted or Received a Kidney Transplant, 2005-2014	JOURNAL OF THE AMERICAN SOCIETY OF NEPHROLOGY		1046-6673	10.1681/ASN.2020030342		Background The care of patients in the United States who have ESKD is often shaped by their hopes and prognostic expectations related to kidney transplant. Little is known about how patients' engagement in the transplant process might relate to patterns of end-of-life care. Methods We compared six measures of intensity of end-of-life care among adults in the United States with ESKD who died betwe…	2020-10	01/07/2022 10:40	01/07/2022 10:40		2424-2433		10	31														WOS:000577091000020
SSBFMA2C	journalArticle	2019	Sebo, P; Haller, DM; Cerutti, B; Maisonneuve, H	A prospective observational study of the main features of nocturnal leg cramps in primary care	SWISS MEDICAL WEEKLY		1424-7860	10.4414/smw.2019.20048		OBJECTIVE: There are few data available regarding the characteristics of nocturnal leg cramps in primary care. However, this condition is particularly common among older adults and often causes sleep disturbances, which can seriously affect quality of life. We aimed to investigate the main characteristics of nocturnal leg cramps occurring over a two-week period in patients visiting primary care p…	11/03/2019	01/07/2022 10:40	01/07/2022 10:40					149														WOS:000462153900009
L3Y26ISJ	journalArticle	2009	Ghorayeb, I; Tison, F	Epidemiology of restless legs syndrome	REVUE NEUROLOGIQUE		0035-3787	10.1016/j.neurol.2009.02.006		Introduction. - Restless legs syndrome (RLS) is a chronic sensorimotor disorder where patients complain of an almost irresistible urge to move their legs. This urge can often be accompanied by pain or other unpleasant sensations, it either occurs or worsens with rest particularly at night, and improves with activity. The International Restless Legs Syndrome Study Group has established four essent…	2009-08	01/07/2022 10:40	01/07/2022 10:40		641-649		08-Sep	165														WOS:000270673600004
SJWJJZRN	journalArticle	2015	Willmer, M; Berglind, D; Thorell, A; Sundbom, M; Udden, J; Raoof, M; Hedberg, J; Tynelius, P; Ghaderi, A; Naslund, E; Rasmussen, F	Changes in BMI and Psychosocial Functioning in Partners of Women Who Undergo Gastric Bypass Surgery for Obesity	OBESITY SURGERY		0960-8923	10.1007/s11695-014-1398-4		There is very little research exploring the effects of Roux-en-Y gastric bypass surgery (RYGB) on the patient's partner. The aim of the present study was to investigate longitudinally whether male partners of female RYGB patients were affected in terms of BMI, sleep quality, body dissatisfaction, depression, and anxiety. Thirty-seven women, with partners who were willing to participate, were recr…	2015-02	01/07/2022 10:40	01/07/2022 10:40		319-324		2	25														WOS:000348111000018
MN7GUF9Q	journalArticle	2014	Liu, WQ; Kanungo, A; Toth, C	Equivalency of tricyclic antidepressants in open-label neuropathic pain study	ACTA NEUROLOGICA SCANDINAVICA		0001-6314	10.1111/ane.12169		ObjectivesTo compare adverse effects, tolerability and efficacy of the tricyclic antidepressants (TCAs) amitriptyline and nortriptyline in management of neuropathic pain due to peripheral neuropathy (PN). Materials & MethodsWe performed a prospective open-label flexible-dosing comparison of monotherapy or adjuvant therapy using amitriptyline or nortriptyline in PN-associated neuropathic pain. Pri…	2014-02	01/07/2022 10:40	01/07/2022 10:40		132-141		2	129														WOS:000329458800011
KE7BN75D	journalArticle	2003	Rose, SR	Endocrinopathies in childhood cancer survivors	ENDOCRINOLOGIST		1051-2144	10.1097/01.ten.0000098611.49230.10		One in every 900 individuals between ages 15 and 45 years is a cancer survivor. Endocrine late effects depend on tumor location, surgery, and other treatment modalities used. Cranial irradiation can cause growth hormone (GH), gonadotropin, adrenocorticotropin, and thyrotropin deficiency. Spinal irradiation can result in poor growth of the spine with relative sparing of limb growth. Mantle irradia…	2003-11	01/07/2022 10:40	01/07/2022 10:40		488-495		6	13														WOS:000186770800010
49SBA9UK	journalArticle	2019	Srivastava, G; Fox, CK; Kelly, AS; Jastreboff, AM; Browne, AF; Browne, NT; Pratt, JSA; Bolling, C; Michalsky, MP; Cook, S; Lenders, CM; Apovian, CM	Clinical Considerations Regarding the Use of Obesity Pharmacotherapy in Adolescents with Obesity	OBESITY		1930-7381	10.1002/oby.22385		A growing number of youth suffer from obesity and in particular severe obesity for which intensive lifestyle intervention does not adequately reduce excess adiposity. A treatment gap exists wherein effective treatment options for an adolescent with severe obesity include intensive lifestyle modification or metabolic and bariatric surgery while the application of obesity pharmacotherapy remains la…	2019-02	01/07/2022 10:40	01/07/2022 10:40		190-204		2	27														WOS:000456722000004
4TNAWCYV	journalArticle	2021	Liu, ZF; Li, CAY	A Predictive Model for the Risk of Cognitive Impairment in Patients with Gallstones	BIOMED RESEARCH INTERNATIONAL		2314-6133	10.1155/2021/3792407		Objectives. Gallstones can cause malnutrition in patients and further lead to cognitive impairment. This study is aimed at constructing a validated clinical prediction model for evaluating the risk of developing cognitive impairment from gallstones. Methods. The study was a single-centre crosssectional study. Four models or methods (SVM-RFE, random forest model, Lasso model, and logistics analysi…	19/07/2021	01/07/2022 10:40	01/07/2022 10:40					2021														WOS:000683449200002
YK7Z52W4	journalArticle	2019	Manera, KE; Johnson, DW; Craig, JC; Shen, JI; Ruiz, L; Wang, AYM; Yip, T; Fung, SKS; Tong, M; Lee, A; Cho, Y; Viecelli, AK; Sautenet, B; Teixeira-Pinto, A; Brown, EA; Brunier, G; Dong, J; Dunning, T; Mehrotra, R; Naicker, S; Pecoits, R; Perl, J; Wilkie, M; Tong, A	Patient and Caregiver Priorities for Outcomes in Peritoneal Dialysis Multinational Nominal Group Technique Study	CLINICAL JOURNAL OF THE AMERICAN SOCIETY OF NEPHROLOGY		1555-9041	10.2215/CJN.05380518		Background and objectives The absence of accepted patient-centered outcomes in research can limit shared decision-making in peritoneal dialysis (PD), particularly because PD-related treatments can be associated with mortality, technique failure, and complications that can impair quality of life. We aimed to identify patient and caregiver priorities for outcomes in PD, and to describe the reasons …	07/01/2019	01/07/2022 10:40	01/07/2022 10:40		74-83		1	14														WOS:000455336600013
THCS5ZE6	journalArticle	2017	Shirazian, S; Grant, CD; Aina, O; Mattana, J; Khorassani, F; Ricardo, AC	Depression in Chronic Kidney Disease and End-Stage Renal Disease: Similarities and Differences in Diagnosis, Epidemiology, and Management	KIDNEY INTERNATIONAL REPORTS		2468-0249	10.1016/j.ekir.2016.09.005		Depression is highly prevalent and is associated with poor quality of life and increased mortality among adults with chronic kidney disease (CKD), including those with end-stage renal disease ( ESRD). However, there are several important differences in the diagnosis, epidemiology, and management of depression between patients with non-dialysis-dependent CKD and ESRD. Understanding these differenc…	2017-01	01/07/2022 10:40	01/07/2022 10:40		94-107		1	2														WOS:000405958900015
CEWAVJ7K	journalArticle	2016	Innes, KE; Kandati, S; Flack, KL; Agarwal, P; Selfe, TK	The Relationship of Restless Legs Syndrome to History of Pregnancy-Induced Hypertension	JOURNAL OF WOMENS HEALTH		1540-9996	10.1089/jwh.2015.5484		Background: Restless legs syndrome (RLS), a burdensome sleep disorder, has been associated with cardiovascular disease (CVD), hypertension, diabetes, and related disorders. However, the relationship of RLS to history of pregnancy-induced hypertension (PIH), a predictor of subsequent CVD, diabetes, and associated conditions, remains little explored. In this study, we investigated the relationship …	2016-04	01/07/2022 10:40	01/07/2022 10:40		397-408		4	25														WOS:000374648800102
6IU7KFD7	journalArticle	2020	Charoenwoodhipong, P; Harlow, SD; Marder, W; Hassett, AL; McCune, WJ; Gordon, C; Helmick, CG; Barbour, KE; Wang, L; Mancuso, P; Somers, EC; Zick, SM	Dietary Omega Polyunsaturated Fatty Acid Intake and Patient-Reported Outcomes in Systemic Lupus Erythematosus: The Michigan Lupus Epidemiology and Surveillance Program	ARTHRITIS CARE & RESEARCH		2151-464X	10.1002/acr.23925		Objective To examine associations between dietary intake of omega-3 (n-3; generally antiinflammatory) and omega-6 (n-6; generally proinflammatory) fatty acids and patient-reported outcomes in systemic lupus erythematosus (SLE). Methods This study was based on the population-based Michigan Lupus Epidemiology and Surveillance cohort. Estimates of n-3 and n-6 intake were derived from Diet History Qu…	2020-07	01/07/2022 10:40	01/07/2022 10:40		874-881		7	72														WOS:000543900000002
QUVV8SXJ	journalArticle	2017	Juodeikis, Z; Brimas, G	Long-term results after sleeve gastrectomy: A systematic review	SURGERY FOR OBESITY AND RELATED DISEASES		1550-7289	10.1016/j.soard.2016.10.006		Sleeve gastrectomy (SG) has become one of the most commonly used bariatric procedures worldwide. However, data regarding long-term results remain insufficient. The aim of this study was to review the long-term results after SG. We conducted a comprehensive literature search of Medline and the Cochrane Library for articles published until May 2016 on the long-term results ( > 5 yr) after SG. Studi…	2017-04	01/07/2022 10:40	01/07/2022 10:40		693-699		4	13														WOS:000402021700027
PSD2SHMD	journalArticle	2021	Wu, SI; Wu, CC; Tsai, PJ; Cheng, LH; Hsu, CC; Shan, IK; Chan, PY; Lin, TW; Ko, CJ; Chen, WL; Tsai, YC	Psychobiotic Supplementation of PS128 (TM) Improves Stress, Anxiety, and Insomnia in Highly Stressed Information Technology Specialists: A Pilot Study	FRONTIERS IN NUTRITION		2296-861X	10.3389/fnut.2021.614105		Background: Information technology (IT) is an industry related to the production of computers, information processing, and telecommunications. Such industries heavily rely on the knowledge and solutions provided by IT specialists. Previous reports found that the subjective stress scores were higher in IT specialists who developed diabetes, hypertension, and depression. Specific probiotics, known …	26/03/2021	01/07/2022 10:40	01/07/2022 10:40					8														WOS:000638195900001
WXI2RKE9	journalArticle	2020	Barak, S; Anikster, Y; Sarouk, I; Stern, E; Eisenstein, E; Yissar, T; Sherr-Lurie, N; Raas-Rothschild, A; Guttman, D	Long-Term Outcomes of Early Enzyme Replacement Therapy for Mucopolysaccharidosis IV: Clinical Case Studies of Two Siblings	DIAGNOSTICS		2075-4418	10.3390/diagnostics10020108		Enzyme replacement therapy (ERT) is one of the available therapies for mucopolysaccharidosis (MPS). This study presents a follow-up of two siblings with MPS IVA (Morquio A disease) that received ERT. Both siblings received weekly intravenous infusions of elosulfase alfa for 4.5 years. One sibling (patient 1, P1; male) started therapy at 54 months of age, and the other sibling (patient 2, P2; fema…	2020-02	01/07/2022 10:40	01/07/2022 10:40				2	10														WOS:000519541300037
P6LZKB48	journalArticle	2020	Moodi, M; Firoozabadi, MD; Kazemi, T; Payab, M; Ghaemi, K; Miri, MR; Sharifzadeh, G; Fakhrzadeh, H; Ebrahimpur, M; Arzaghi, SM; Zarban, A; Mirimoghadam, E; Sharifi, A; Hosseini, MS; Esmaeili, A; Mohammadifard, M; Ehsanbakhsh, A; Ahmadi, Z; Yaghoobi, GH; Hosseinirad, SA; Davari, MH; Heydari, B; Nikandish, M; Norouzpour, A; Naseri, S; Khorashadizadeh, M; Mohtashami, S; Mehdizadeh, K; Ahmadi, G; Sol…	Birjand longitudinal aging study (BLAS): the objectives, study protocol and design (wave I: baseline data gathering)	JOURNAL OF DIABETES AND METABOLIC DISORDERS		2251-6581	10.1007/s40200-020-00504-5		ObjectivesThe pace of population aging is growing rapidly around the world. Aging is associated with the emergence of different health status including geriatric syndrome such as frailty, diabetes, cardiovascular diseases, and dementia. These conditions are the most prominent challenges for health care systems and also elderly people. Therefore, understanding these changes can help scientists to …	2020-06	01/07/2022 10:40	01/07/2022 10:40		551-559		1	19														WOS:000571450700062
LMAFR369	journalArticle	2020	Suojanen, LU; Ahola, AJ; Kupila, S; Korpela, R; Pietilainen, KH	Effectiveness of a web-based real-life weight management program: Study design, methods, and participants' baseline characteristics	CONTEMPORARY CLINICAL TRIALS COMMUNICATIONS		2451-8654	10.1016/j.conctc.2020.100638		Obesity is an important public health concern with limited effective treatment options. Internet-based technologies offer a cost-effective means to treat obesity. However, most of the online programs have been of short duration, have focused on a limited number of treatment modalities, and have not utilized the potential of coaching as part of the intervention. In this paper, we present the desig…	2020-09	01/07/2022 10:40	01/07/2022 10:40					19														WOS:000594377800024
MDE3Q3VQ	journalArticle	2017	Casilimas, GAG; Martin, DA; Martinez, MA; Merchan, CR; Mayorga, CA; Barragan, AF	Pathophysiology of hypertension secondary to obesity	ARCHIVOS DE CARDIOLOGIA DE MEXICO		1405-9940	10.1016/j.acmx.2017.02.001		The obesity is a problem with a high morbidity and mortality all over the world. It has now been designated as a cardiovascular risk factor. It often predisposes the development of many diseases that reduce quality of life, such as hypertension, dyslipidaemia, and diabetes. These diseases are associated with some of the criteria that should be considered in the diagnosis of metabolic syndrome. Du…	2017-10	01/07/2022 10:40	01/07/2022 10:40		336-344		4	87														WOS:000417354300010
EZFAPCNN	journalArticle	2013	Peltzer, K; Phaswana-Mafuya, N	ARTHRITIS AND ASSOCIATED FACTORS IN OLDER ADULTS IN SOUTH AFRICA	TURKISH JOURNAL OF GERIATRICS-TURK GERIATRI DERGISI		1304-2947			Introduction: Arthritis is one of the more prevalent chronic conditions and a leading cause of disability in the elderly. The objective of this study is to assess the prevalence and to identify the factors associated with arthritis in a national probability sample of older South Africans who participated in the Study of Global Ageing and Adults Health (SAGE) in 2008. Materials and Method: We cond…	2013	01/07/2022 10:40	01/07/2022 10:40		389-394		4	16														WOS:000328934700006
K7M8GEUB	journalArticle	2017	Batul, SA; Gopinathannair, R	Atrial Fibrillation in Heart Failure: a Therapeutic Challenge of Our Times	KOREAN CIRCULATION JOURNAL		1738-5520	10.4070/kcj.2017.0040		Atrial fibrillation (AF) and heart failure (HF) are growing cardiovascular disease epidemics worldwide. There has been an exponential increase in the prevalence of AF and HF correlating with an increased burden of cardiac risk factors and improved survival rates in patients with structural heart disease. AF is associated with adverse prognostic outcomes in HF and is most evident in mild-to-modera…	2017-09	01/07/2022 10:40	01/07/2022 10:40		644-662		5	47														WOS:000413842200003
AGXJLAEN	journalArticle	2009	Yermilov, I; McGory, ML; Shekelle, PW; Ko, CY; Maggard, MA	Appropriateness Criteria for Bariatric Surgery: Beyond the NIH Guidelines	OBESITY		1930-7381	10.1038/oby.2009.78		Careful selection of bariatric patients is critical for successful outcomes. In 1991, the NIH first established patient selection guidelines; however, some surgeons operate on individuals outside of these criteria, i.e., extreme age groups. We developed appropriateness criteria for the spectrum of patient characteristics including age, BMI, and severity of eight obesity-related comorbidities. Can…	2009-08	01/07/2022 10:40	01/07/2022 10:40		1521-1527		8	17														WOS:000268374200009
EF6YAGW4	journalArticle	2010	Penza, P; Majorana, A; Lombardi, R; Camozzi, F; Bonadeo, S; Sapelli, P; Lauria, G	"Burning Tongue" and "Burning Tip": The Diagnostic Challenge of the Burning Mouth Syndrome	CLINICAL JOURNAL OF PAIN		0749-8047	10.1097/AJP.0b013e3181e15b83		Objective: To investigate the clinical features of burning mouth syndrome (BMS) in a large cohort of patients and to correlate them with the results of tongue biopsy. Methods: We screened 98 patients complaining of oral burning pain for at least 6 months. Forty-two patients were excluded after screening for contact sensitivity to dental materials, food allergies, tongue injuries, malignancies, co…	2010-07	01/07/2022 10:40	01/07/2022 10:40		528-532		6	26														WOS:000278823500009
3WFM8HFD	journalArticle	2012	Robinson, S; Yardy, K; Carter, V	A narrative literature review of the development of obesity in infancy and childhood	JOURNAL OF CHILD HEALTH CARE		1367-4935	10.1177/1367493512443908		This narrative review explains the development of excess weight gain in babies and children. It takes a life course approach which includes genetics, pre-conception, pregnancy, infancy and childhood. The paper focuses on feeding behaviours, physical activity, parental influences and the wider social and environmental context. Risk factors which can cumulatively lead to excess childhood weight gai…	2012-12	01/07/2022 10:40	01/07/2022 10:40		339-354		4	16														WOS:000314410600004
KP8E5MJT	journalArticle	2019	Wood, MH; Carlin, AM; Ghaferi, AA; Varban, OA; Hawasli, A; Bonham, AJ; Birkmeyer, NJ; Finks, JF	Association of Race With Bariatric Surgery Outcomes	JAMA SURGERY		2168-6254	10.1001/jamasurg.2019.0029		IMPORTANCE The outcomes of bariatric surgery vary considerably across patients, but the association of race with these measures remains unclear. OBJECTIVE To examine the association of race on perioperative and 1-year outcomes of bariatric surgery. DESIGN, SETTING, AND PARTICIPANTS Propensity score matching was used to assemble cohorts of black and white patients from the Michigan Bariatric Surge…	2019-05	01/07/2022 10:40	01/07/2022 10:40				5	154														WOS:000472166100001
Z5C9J4RQ	journalArticle	2018	Nyenhuis, SM; Dixon, AE; Ma, J	Impact of Lifestyle Interventions Targeting Healthy Diet, Physical Activity, and Weight Loss on Asthma in Adults: What Is the Evidence?	JOURNAL OF ALLERGY AND CLINICAL IMMUNOLOGY-IN PRACTICE		2213-2198	10.1016/j.jaip.2017.10.026		Unhealthy lifestyle factors such as poor diet quality, sedentary lifestyle, and obesity are associated with negative health consequences in asthma including poor asthma control, impaired quality of life, and greater health care utilization. Lifestyle modification is the cornerstone of behavioral treatments and has been effective in chronic diseases such as atherothrombotic vascular disease and di…	2018-05	01/07/2022 10:40	01/07/2022 10:40		751-763		3	6														WOS:000432461800005
Y6SSV7NH	journalArticle	2014	Bruno, A; Pace, E; Cibella, F; Chanez, P	Body Mass Index and Comorbidities in Adult Severe Asthmatics	BIOMED RESEARCH INTERNATIONAL		2314-6133	10.1155/2014/607192		Both severe asthma and obesity are growing health problems. Severe asthma leads to a poor quality of life. The relationship among BMI, comorbidities, and severe asthma control in adults is still unclear. The aim of the study is to better understand the effect of the comorbidities as atopy, type II diabetes, OSAS, gastroesophageal reflux, hypertension, cardiovascular diseases, osteoporosis, infect…	2014	01/07/2022 10:40	01/07/2022 10:40					2014														WOS:000337481700001
5FKGQS4K	journalArticle	2016	Lai, HH; Vetter, J; Jain, S; Andriole, GL	Systemic Nonurological Symptoms in Patients with Overactive Bladder	JOURNAL OF UROLOGY		0022-5347	10.1016/j.juro.2016.02.2974		Purpose: We compare the systemic (nonurological) symptoms between patients with overactive bladder and subjects without overactive bladder. We also compare the urinary symptoms, quality of life and psychosocial measures between the 2 subgroups of patients with overactive bladder with a high vs low systemic symptom burden. Materials and Methods: Patients diagnosed with overactive bladder (51) and …	2016-08	01/07/2022 10:40	01/07/2022 10:40		467-472		2	196														WOS:000379266400075
L953QENH	journalArticle	2017	Gilron, I; Tu, DS; Holden, R; Towheed, T; Vandenkerkhof, E; Milev, R	Combination Analgesic Development for Enhanced Clinical Efficacy (CADENCE Trial): Study Protocol for a Double-Blind, Randomized, Placebo-Controlled Crossover Trial of an Alpha-Lipoic Acid -Pregabalin Combination for the Treatment of Fibromyalgia Pain	JMIR RESEARCH PROTOCOLS		1929-0748	10.2196/resprot.8001		Background: Fibromyalgia is a clinical disorder commonly presenting with chronic widespread pain as well as sleep disturbance, fatigue, depression, and cognitive dysfunction. There is an urgent need for treatment strategies that provide better pain relief and fewer adverse effects (AEs). Efforts to develop rational combinations of specific fibromyalgia treatments have demonstrated potential for m…	2017-08	01/07/2022 10:40	01/07/2022 10:40				8	6														WOS:000406901300005
JKXZQ7JR	journalArticle	2019	Marczuk, P; Kubisa, MJ; Swiech, M; Waledziak, M; Kowalewski, P; Major, P; Pedziwiatr, M; Pasnik, K; Janik, MR	Effectiveness and Safety of Roux-en-Y Gastric Bypass in Elderly PatientsSystematic Review and Meta-analysis	OBESITY SURGERY		0960-8923	10.1007/s11695-018-3546-8		IntroductionAs the population ages, there is more interest in bariatric surgery for older patients. There are controversies regarding the safety and effectiveness of surgical weight loss in this population.AimThe aim of this study was to compare the safety and efficacy of Roux-en-Y gastric bypass in patients over the age of 60years with younger patients.MethodsThe available literature was searche…	2019-02	01/07/2022 10:40	01/07/2022 10:40		361-368		2	29														WOS:000458263000002
I643TIQC	journalArticle	2012	Persu, A; Renkin, J; Thijs, L; Staessen, JA	Renal Denervation Ultima Ratio or Standard in Treatment-Resistant Hypertension	HYPERTENSION		0194-911X	10.1161/HYPERTENSIONAHA.112.195263		Depending on studied populations and applied definitions, the prevalence of treatment-resistant hypertension (rHT) varies from 10% to 15%, but is higher in conditions associated with increased sympathetic drive, such as obesity, obstructive sleep apnea, diabetes or renal dysfunction. The SYMPLICITY studies recently demonstrated that reducing sympathetic tone by intravascular renal denervation (IR…	2012-09	01/07/2022 10:40	01/07/2022 10:40		596-+		3	60														WOS:000307951900014
BXMRRNAS	journalArticle	2017	Gibbons, E; Casey, AF; Brewster, KZ	Bariatric surgery and intellectual disability: Furthering evidence-based practice	DISABILITY AND HEALTH JOURNAL		1936-6574	10.1016/j.dhjo.2016.09.005		Background: Rates of morbid obesity are higher for individuals with intellectual disability (ID). Individuals with ID may find nutritional guidelines difficult to follow and many face personal and environmental barriers for physical activity. Bariatric surgery may reduce obesity related health comorbidities while promoting sustained weight loss in diverse populations. Yet no study has reviewed th…	2017-01	01/07/2022 10:40	01/07/2022 10:40		03-Oct		1	10														WOS:000390293100002
U6LFBGHG	journalArticle	2009	Salihu, HM; Bonnema, S; Alio, AP	Obesity: What is an elderly population growing into?	MATURITAS		0378-5122	10.1016/j.maturitas.2009.02.010		Objectives: Obesity is currently a major public health concern; however, there is little data available on the prevalence and impact of obesity within the elderly population. This review examines the prevalence and health effects of obesity among individuals aged >= 50. Methods: PubMed (1996-2008) and PsychInfo (2002-2008) search engines were used to retrieve qualified peer-reviewed articles focu…	20/05/2009	01/07/2022 10:40	01/07/2022 10:40		07-Dec		1	63														WOS:000267462300003
D3PTRLDJ	journalArticle	2019	Siwek, M; Wasik, A; Krupa, A	Agomelatine - pharmacological properties and use in psychiatric practice	PSYCHIATRIA I PSYCHOLOGIA KLINICZNA-JOURNAL OF PSYCHIATRY AND CLINICAL PSYCHOLOGY		1644-6313	10.15557/PiPK.2019.0019		Although a plethora of studies have been conducted and guidelines for clinical practice have been delineated and are conscientiously implemented, the outcomes of depression treatment still do not meet the expectations. Only 60-70% of patients respond to treatment and 30% achieve remission after the first course of antidepressant pharmacotherapy. Others remain fraught with residual symptoms and, a…	2019	01/07/2022 10:40	01/07/2022 10:40		188-203		2	19														WOS:000475435300008
66CT8F7B	journalArticle	2014	Ades, PA; Savage, PD	Potential Benefits of Weight Loss in Coronary Heart Disease	PROGRESS IN CARDIOVASCULAR DISEASES		0033-0620	10.1016/j.pcad.2013.09.009		The prevalence of overweight, obesity and insulin resistance in patients with coronary heart disease (CHD) exceeds that of the general population. Obesity is associated with a constellation of coronary risk factors that predispose to the development and progression of CHD. Intentional weight loss, accomplished through behavioral weight loss and exercise, improves insulin sensitivity and associate…	2014-01	01/07/2022 10:40	01/07/2022 10:40		448-456		4	56														WOS:000330255900011
3XFTBBDN	journalArticle	2007	Gilron, I	Gabapentin and pregabalin for chronic neuropathic and early postsurgical pain: current evidence and future directions	CURRENT OPINION IN ANESTHESIOLOGY		0952-7907	10.1097/ACO.0b013e3282effaa7		Purpose of review Gabapentin and pregabalin bind to the alpha-2-delta calcium channel subunit and represent a novel analgesic drug class. The evidence base supporting their use for chronic neuropathic and early postsurgical pain is reviewed. Recent findings Multiple, large, high-quality trials have demonstrated the safety and efficacy of gabapentin and pregabalin in neuropathic pain. Treatment-re…	2007-10	01/07/2022 10:40	01/07/2022 10:40		456-472		5	20														WOS:000209632800009
QU9MLMWB	journalArticle	2018	Roumie, CL; Patel, NJ; Munoz, D; Bachmann, J; Stahl, A; Case, R; Leak, C; Rothman, R; Kripalani, S	Design and outcomes of the Patient Centered Outcomes Research Institute coronary heart disease cohort study	CONTEMPORARY CLINICAL TRIALS COMMUNICATIONS		2451-8654	10.1016/j.conctc.2018.03.001		Background: The Patient Centered Outcomes Research Institute (PCORI) established Clinical Data Research Networks (CDRNs) to support pragmatic research. The objective was to electronically identify, recruit, and survey coronary heart disease (CHD) patients and describe their characteristics, health status, and willingness to participate in future research. Methods: We developed a computable phenot…	2018-06	01/07/2022 10:40	01/07/2022 10:40		42-49			10														WOS:000433315000007
2I8W3UIM	journalArticle	2010	Goldberg, E; Beitz, JM	The Lived Experience of Diverse Elders With Chronic Wounds	OSTOMY WOUND MANAGEMENT		0889-5899			A previous study described the phenomenon of 16 financially stable Caucasian elders living with a chronic wound The purpose of this study was to extend this research and describe the phenomenon of living with a chronic nonhealing wound in elders of color and in financially fragile circumstances A purposive sample of 11 elders (nine older than and two disabled persons younger than 65 years of age)…	2010-11	01/07/2022 10:40	01/07/2022 10:40		36-+		11	56														WOS:000285078600009
NTNGK5SL	journalArticle	2020	Rozich, JJ; Holmer, A; Singh, S	Effect of Lifestyle Factors on Outcomes in Patients With Inflammatory Bowel Diseases	AMERICAN JOURNAL OF GASTROENTEROLOGY		0002-9270	10.14309/ajg.0000000000000608		Various lifestyle factors including physical activity and obesity, stress, sleep, and smoking may modify the risk of developing inflammatory bowel diseases (IBDs). In patients with established IBD, these lifestyle factors may significantly impact the natural history and clinical outcomes. Recreational exercise decreases the risk of flare and fatigue in patients with IBD. In contrast, obesity incr…	2020-06	01/07/2022 10:40	01/07/2022 10:40		832-840		6	115														WOS:000552998400009
5Y4253TU	journalArticle	2021	Kurlawala, Z; Shadowen, PH; McMillan, JD; Beverly, LJ; Friedland, RP	Progression of Nonmotor Symptoms in Parkinson's Disease by Sex and Motor Laterality	PARKINSONS DISEASE		2090-8083	10.1155/2021/8898887		Nonmotor symptoms (NMS) in Parkinson's disease (PD) can start up to a decade before motor manifestations and strongly correlate with the quality of life. Understanding patterns of NMS can provide clues to the incipient site of PD pathology. Our goal was to systematically characterize the progression of NMS in PD (n = 489), compared to healthy controls, HC (n = 241), based on the sex of the subjec…	02/04/2021	01/07/2022 10:40	01/07/2022 10:40					2021														WOS:000640313400001
3KUUTZIV	journalArticle	2017	Nelson, RJ; DeVries, AC	Medical hypothesis: Light at night is a factor worth considering in critical care units	ADVANCES IN INTEGRATIVE MEDICINE		2212-9588	10.1016/j.aimed.2017.12.001		Exposure to light at night is not an innocuous consequence of modernization. There are compelling data linking long-term exposure to occupational and environmental light at night with serious health conditions, including heart disease, obesity, diabetes, and cancer. However, far less is known about the physiological and behavioral effects of acute exposure to light at night. Among healthy volunte…	2017-12	01/07/2022 10:40	01/07/2022 10:40		115-120		3	4														WOS:000428127300007
TUQT9FUD	journalArticle	2015	Andersen, J; Gjengedal, E; Sandberg, S; Raheim, M	A skin disease, a blood disease or something in between? An exploratory focus group study of patients' experiences with porphyria cutanea tarda	BRITISH JOURNAL OF DERMATOLOGY		0007-0963	10.1111/bjd.13198		BackgroundPorphyria cutanea tarda (PCT) is characterized by fragile skin with blistering on sun-exposed areas. Symptoms typically develop in late adulthood and can be triggered by iron overload, alcohol intake, oestrogens and various liver diseases. Treatment consists of phlebotomy to reduce iron, or increasing urinary porphyrin excretion by administering chlorochin. To optimize patient care, hea…	2015-01	01/07/2022 10:40	01/07/2022 10:40		223-229		1	172														WOS:000347726500033
FYI2BFIQ	journalArticle	1995	WISE, TN	CONSULTATION-LIAISON RESEARCH - THE USE OF DIFFERING PERSPECTIVES	PSYCHOTHERAPY AND PSYCHOSOMATICS		0033-3190	10.1159/000288932		Slavney and McHugh have discussed the four perspectives in psychiatry in respect to their strengths and weaknesses. Research in consultation-liaison psychiatry is reviewed by considering the various perspectives that such studies utilize. Early studies utilized the life story methodology and the disease model. The life history approach considers each patient as a unique subject whose developmenta…	1995	01/07/2022 10:40	01/07/2022 10:40		Sep-21		1	63														WOS:A1995QH72900002
3JSASUCI	journalArticle	2020	Mathur, K; Vuppalanchi, V; Gelow, K; Vuppalanchi, R; Lammert, C	Cannabidiol (CBD) Consumption and Perceived Impact on Extrahepatic Symptoms in Patients with Autoimmune Hepatitis	DIGESTIVE DISEASES AND SCIENCES		0163-2116	10.1007/s10620-019-05756-7		Background and Aims Utilization and safety of cannabidiol (CBD) in patients with autoimmune hepatitis (AIH) are currently unknown. We aimed to identify the frequency of CBD use, impact on symptoms, and safety profile. Methods An invitation to complete a CBD-specific questionnaire was posted every other day to well-established autoimmune hepatitis Facebook communities (combined membership of 2600 …	2020-01	01/07/2022 10:40	01/07/2022 10:40		322-328		1	65														WOS:000511968600040
7DA89ITN	journalArticle	2019	Yaffe, K; Barnes, DE; Rosenberg, D; Dublin, S; Kaup, AR; Ludman, EJ; Vittinghoff, E; Peltz, CB; Renz, AD; Adams, KJ; Larson, EB	Systematic Multi-Domain Alzheimer's Risk Reduction Trial (SMARRT): Study Protocol	JOURNAL OF ALZHEIMERS DISEASE		1387-2877	10.3233/JAD-180634		This article describes the protocol for the Systematic Multi-domain Alzheimer's Risk Reduction Trial (SMARRT), a single-blind randomized pilot trial to test a personalized, pragmatic, multi-domain Alzheimer's disease (AD) risk reduction intervention in a US integrated healthcare delivery system. Study participants will be 200 higher-risk older adults (age 70-89 years with subjective cognitive com…	2019	01/07/2022 10:40	01/07/2022 10:40		S207-S220			70														WOS:000481670800016
V5J3PDVS	journalArticle	2016	Koebele, SV; Bimonte-Nelson, HA	Modeling menopause: The utility of rodents in translational behavioral endocrinology research	MATURITAS		0378-5122	10.1016/j.maturitas.2016.01.015		The human menopause transition and aging are each associated with an increase in a variety of health risk factors including, but not limited to, cardiovascular disease, osteoporosis, cancer, diabetes, stroke, sexual dysfunction, affective disorders, sleep disturbances, and cognitive decline. It is challenging to systematically evaluate the biological underpinnings associated with the menopause tr…	2016-05	01/07/2022 10:40	01/07/2022 10:40		May-17			87														WOS:000374606600003
YNJWL7VS	journalArticle	2012	Jermendy, G; Nadas, J; Hegyi, I; Vasas, I; Hidvegi, T	Assessment of cardiometabolic risk among shift workers in Hungary	HEALTH AND QUALITY OF LIFE OUTCOMES		1477-7525	10.1186/1477-7525-10-18		Aim: Shift workers may be at risk of different diseases. In order to assess cardiometabolic risk in shift workers, a cross-sectional study was performed among active workers. Methods: A total of 481 workers (121 men, 360 women) were investigated; most of them were employees in light industry (58.2%) or in public services (23.9%). Past medical history was recorded and physical examination was perf…	01/02/2012	01/07/2022 10:40	01/07/2022 10:40					10														WOS:000302066900002
DRJMRBMA	bookSection	2013	Allgulander, C; Baldwin, DS	Pharmacotherapy of Generalized Anxiety Disorder	ANXIETY DISORDERS	1662-2685				Generalized anxiety disorder (GAD) is chiefly characterized by a cognitive focus on threats and risks towards the individual and/or the immediate family. It is accompanied by a sense of tension, worry, muscle pain, disturbed sleep and irritability. The condition impairs work capacity, relations, and leisure activities, and aggravates concurrent somatic diseases. Due to its chronic course, GAD inc…	2013	01/07/2022 10:40	01/07/2022 10:40		119-127			29														WOS:000388841200010			DOI: 10.1159/000351955						Baldwin, DS; Leonard, BE
I45NZHAV	journalArticle	2011	Higa, K; Ho, TC; Tercero, F; Yunus, T; Boone, KB	Laparoscopic Roux-en-Y gastric bypass: 10-year follow-up	SURGERY FOR OBESITY AND RELATED DISEASES		1550-7289	10.1016/j.soard.2010.10.019		Background: The short-term benefits of bariatric surgery are well documented; however, few reports with data beyond 10 years exist. Those that have been published have described only open procedures. We present our 10-year follow-up results with laparoscopic Roux-en-Y gastric bypass with hand-sewn gastrojejunal anastomosis in a group private practice. Methods: We performed an institutional review…	2011-07	01/07/2022 10:40	01/07/2022 10:40		516-525		4	7														WOS:000294196300014
6FQBYIBJ	journalArticle	2015	Ambrose, KR; Golightly, YM	Physical exercise as non-pharmacological treatment of chronic pain: Why and when	BEST PRACTICE & RESEARCH IN CLINICAL RHEUMATOLOGY		1521-6942	10.1016/j.berh.2015.04.022		Chronic pain broadly encompasses both objectively defined conditions and idiopathic conditions that lack physical findings. Despite variance in origin or pathogenesis, these conditions are similarly characterized by chronic pain, poor physical function, mobility limitations, depression, anxiety, and sleep disturbance, and they are treated alone or in combination by pharmacologic and non-pharmacol…	2015-02	01/07/2022 10:40	01/07/2022 10:40		120-130		1	29														WOS:000360419500013
SEH36XI4	journalArticle	2014	Zoli, M; Mazzatenta, D; Valluzzi, A; Marucci, G; Acciarri, N; Pasquini, E; Frank, G	Expanding indications for the extended endoscopic endonasal approach to hypothalamic gliomas: preliminary report	NEUROSURGICAL FOCUS		1092-0684	10.3171/2014.7.FOCUS14317		Object. In the last decade the indications for the endoscopic endonasal approach have been progressively expanded to include lesions that have not been traditionally considered amenable to resection through the transsphenoidal route. In this study, the authors analyze their experience with hypothalamic gliomas treated via the endoscopic endonasal approach. Methods. Consecutive cases of hypothalam…	2014-10	01/07/2022 10:40	01/07/2022 10:40				4	37														WOS:000343230900012
ACIPNKJR	journalArticle	2017	Lai, HH; Jemielita, T; Sutcliffe, S; Bradley, CS; Naliboff, B; Williams, DA; Gereau, RW; Kreder, K; Clemens, JQ; Rodriguez, LV; Krieger, JN; Farrar, JT; Robinson, N; Landis, JR; MAPP Res Network	Characterization of Whole Body Pain in Urological Chronic Pelvic Pain Syndrome at Baseline: A MAPP Research Network Study	JOURNAL OF UROLOGY		0022-5347	10.1016/j.juro.2017.03.132		Purpose: We characterized the location and spatial distribution of whole body pain in patients with urological chronic pelvic pain syndrome using a body map. We also compared the severit y of urinary symptoms, pelvic pain, nonpelvic pain and psychosocial health among patients with different pain patterns. Materials and Methods: A total of 233 women and 191 men with urological chronic pelvic pain …	2017-09	01/07/2022 10:40	01/07/2022 10:40		622-631		3	198														WOS:000407448300090
T9XD72R5	journalArticle	2003	Rowbotham, MC; Twilling, L; Davies, PS; Reisner, L; Taylor, K; Mohr, D	Oral opioid therapy for chronic peripheral and central neuropathic pain	NEW ENGLAND JOURNAL OF MEDICINE		0028-4793	10.1056/NEJMoa021420		BACKGROUND: Although opioids are commonly used to treat chronic neuropathic pain, there are limited data to guide their use. Few controlled trials have been performed, and many types of neuropathic pain remain unstudied. METHODS: Adults with neuropathic pain that was refractory to treatment were randomly assigned to receive either high-strength (0.75-mg) or low-strength (0.15-mg) capsules of the …	27/03/2003	01/07/2022 10:40	01/07/2022 10:40		1223-1232		13	348														WOS:000181790800004
36DQEHCE	bookSection	2006	Vadalouca, A; Siafaka, I; Argyra, E; Vrachnou, E; Moka, E	Therapeutic management of chronic neuropathic pain - An examination of pharmacologic treatment	NEUROENDOCRINE AND IMMUNE CROSSTALK	0077-8923				Neuropathic pain is defined as pain caused by a lesion in the nervous system and is common in clinical practice. Diagnosis can be difficult. Recommendations for first-line pharmacologic treatments are based on positive results from multiple, randomized, controlled trials, and recommendations for second-line pharmacologic treatments are based on the positive result of a single, randomized, control…	2006	01/07/2022 10:40	01/07/2022 10:40		164-186			1088														WOS:000244734200013			DOI: 10.1196/annals.1366.016						Chrousos, GP; Kaltsas, GA; Mastorakos, G
4UHMNNHJ	journalArticle	2011	Donald, GK; Tobin, I; Stringer, J	Evaluation of acupuncture in the management of chemotherapy-induced peripheral neuropathy	ACUPUNCTURE IN MEDICINE		0964-5284	10.1136/acupmed.2011.010025		Aim To clinically evaluate the effectiveness of acupuncture when used in the management of chemotherapy-induced peripheral neuropathy (PN). Background During cancer treatment, certain chemotherapies can cause varying degrees of PN. Patients' quality of life can be seriously impaired through loss of sensation, pain or mobility problems. Conventional medications routinely used to manage neuropathic…	2011-09	01/07/2022 10:40	01/07/2022 10:40		230-233		3	29														WOS:000294326700013
LYHBA426	journalArticle	2018	Kim, S; McMaster, M; Torres, S; Cox, KL; Lautenschlager, N; Rebok, GW; Pond, D; D'Este, C; McRae, I; Cherbuin, N; Anstey, KJ	Protocol for a pragmatic randomised controlled trial of Body Brain Life-General Practice and a Lifestyle Modification Programme to decrease dementia risk exposure in a primary care setting	BMJ OPEN		2044-6055	10.1136/bmjopen-2017-019329		Introduction It has been estimated that a 10%-25% reduction in seven key risk factors could potentially prevent 1.1-3.0 million Alzheimer's disease cases globally. In addition, as dementia is preceded by more subtle cognitive deficits which have substantial social and economic impact, effective preventative interventions would likely have more extensive benefits. The current study evaluates in pr…	2018-03	01/07/2022 10:40	01/07/2022 10:40				3	8														WOS:000433881200112
Q2IIBH3X	journalArticle	2021	Nash, Y; Sitty, M	Non-Motor Symptoms of Amyotrophic Lateral Sclerosis: A Multi-Faceted Disorder	JOURNAL OF NEUROMUSCULAR DISEASES		2214-3599	10.3233/JND-210632		Amyotrophic Lateral Sclerosis (ALS) is a fatal neurodegenerative disease characterized by progressive degeneration of motor pathways. A growing body of evidence from recent years suggests that ALS results in a wide range of non-motor symptoms as well, which can have a significant impact on patients' quality of life. These symptoms could also, in turn, provide useful information as biomarkers for …	2021	01/07/2022 10:40	01/07/2022 10:40		699-713		4	8														WOS:000680742800025
Y3MNTX9U	journalArticle	2016	Wong, JA; Quinn, FR; Gillis, AM; Burland, L; Chen, GM; Wyse, G; Wilton, SB	Temporal Patterns and Predictors of Rate vs Rhythm Control in Patients Attending a Multidisciplinary Atrial Fibrillation Clinic	CANADIAN JOURNAL OF CARDIOLOGY		0828-282X	10.1016/j.cjca.2016.01.014		Background: Contemporary trends in the selection of and persistence with rate vs rhythm control for atrial fibrillation (AF) are not well studied, particularly in the context of multidisciplinary AF clinics. Methods: The initial arrhythmia management strategy in 1031 consecutive patients attending a multidisciplinary AF clinic from 20052012 was analyzed. Results: The 397 (38.5%) patients initiall…	2016-10	01/07/2022 10:40	01/07/2022 10:40				10	32														WOS:000388298100027
DHU8AYDS	journalArticle	2019	Youssef, MK	Efficacy of neuromuscular electric stimulation versus aerobic exercise on uraemic restless legs syndrome	INTERNATIONAL JOURNAL OF THERAPY AND REHABILITATION		1741-1645	10.12968/ijtr.2017.0132		Background The prevalence of restless legs syndrome in haemodialysis patients is approximately -30%, and it is significantly higher than in the general population. Restless legs syndrome is a sensory-motor disorder with negative effects on sleep and daytime activities that affect personal, family and occupational life. The overall impact of restless legs syndrome on quality of life is comparable …	02/10/2019	01/07/2022 10:40	01/07/2022 10:40				10	26														WOS:000495382500001
W53235V6	journalArticle	2000	Sayenko, VF; Lavryk, AS; Stetsenko, OP	Report on bariatric surgery in the Ukraine	OBESITY SURGERY		0960-8923	10.1381/09608920060674120		Background: Morbid obesity (MO) is a problem internationally, including in the Ukraine. We present the surgical treatment of MO in the Ukraine over the last 15 years, during which Intestinal bypasses and various gastric reduction procedures were performed. Methods: 198 patients with MO underwent: jejunoileal (JI) bypass 64, non-adjustable gastric banding (NGB) 34, Roux-en-Y gastric bypass (RYGBP)…	2000-02	01/07/2022 10:40	01/07/2022 10:40		54-57		1	10														WOS:000085962400013
XM2LTFDJ	journalArticle	2015	Davison, KK; Falbe, J; Taveras, EM; Gortmaker, S; Kulldorff, M; Perkins, M; Blaine, RE; Franckle, RL; Ganter, C; Baidal, JW; Kwass, JA; Buszkiewicz, J; Smith, L; Land, T; MA-CORD Study Grp	Evaluation Overview for the Massachusetts Childhood Obesity Research Demonstration (MA-CORD) Project	CHILDHOOD OBESITY		2153-2168	10.1089/chi.2014.0059		Background: The Massachusetts Childhood Obesity Research Demonstration (MA-CORD) project is a 2-year, multilevel, multisector community intervention to prevent and control obesity among children 2-12 years of age from two predominantly low-income communities in Massachusetts. MA-CORD includes evidence-based interventions in multiple sectors, including community health centers, early care and educ…	01/02/2015	01/07/2022 10:40	01/07/2022 10:40		23-36		1	11														WOS:000349317000004
VT9M8AT5	journalArticle	2000	Semenchuk, MR; Sherman, S	Effectiveness of tizanidine in neuropathic pain: An open-label study	JOURNAL OF PAIN		1526-5900	10.1054/jpai.2000.9435		The purpose of this research trial is to assess the effectiveness and tolerability of tizanidine in neuropathic pain. In an open-label study, patients with neuropathic pain received 1 to 4 mg of tizanidine once daily for 7 days, followed by weekly dose escalation of 2 to 8 mg to his/her effective or maximum tolerated dose or a maximum of 36 mg over an 8-week period. Treatment effects were assesse…	2000	01/07/2022 10:40	01/07/2022 10:40		285-292		4	1														WOS:000165873400008
S6SJTNSC	journalArticle	2009	Niederer, I; Kriemler, S; Zahner, L; Burgi, F; Ebenegger, V; Hartmann, T; Meyer, U; Schindler, C; Nydegger, A; Marques-Vidal, P; Puder, JJ	Influence of a lifestyle intervention in preschool children on physiological and psychological parameters (Ballabeina): study design of a cluster randomized controlled trial	BMC PUBLIC HEALTH		1471-2458	10.1186/1471-2458-9-94		Background: Childhood obesity and physical inactivity are increasing dramatically worldwide. Children of low socioeconomic status and/or children of migrant background are especially at risk. In general, the overall effectiveness of school-based programs on health-related outcomes has been disappointing. A special gap exists for younger children and in high risk groups. Methods/Design: This paper…	31/03/2009	01/07/2022 10:40	01/07/2022 10:40					9														WOS:000265927100002
X5EL3Z3V	journalArticle	2005	Nathan, A; Rose, JB; Guite, JW; Hehir, D; Milovcich, K	Primary erythromelalgia in a child responding to intravenous lidocaine and oral mexiletine treatment	PEDIATRICS		0031-4005	10.1542/peds.2004-1395		Erythromelalgia is a rare, chronic, debilitating condition characterized by redness, warmth, and severe burning pain of the distal extremities. The feet are more commonly affected than the hands. Pain is precipitated by increases in temperature and by exercise. Patients often obtain relief by immersing the affected extremity in cold water. The pain is often refractory to treatment. For many patie…	2005-04	01/07/2022 10:40	01/07/2022 10:40				4	115														WOS:000228107900019
MQ76VV3Y	journalArticle	2006	Yitzhak, A; Mizrahi, S; Avinoach, E	Laparoscopic gastric banding in adolescents	OBESITY SURGERY		0960-8923	10.1381/096089206778663823		Background: Adolescent obesity has undesirable short- and long-term effects. Laparoscopic adjustable gastric banding has been considered a procedure of choice for adolescent morbid obesity. We retrospectively evaluated our single-team banding experience in the adolescent population. Methods: We reviewed the medical and clinic records and conducted telephone questionnaire interviews, to evaluate t…	2006-10	01/07/2022 10:40	01/07/2022 10:40		1318-1322		10	16														WOS:000241209200009
BTQNIZLB	journalArticle	2020	Doumouras, AG; Lee, Y; Babe, G; Gmora, S; Tarride, JE; Hong, D; Anvari, M	The hidden cost of an extensive preoperative work-up: predictors of attrition after referral for bariatric surgery in a universal healthcare system	SURGICAL ENDOSCOPY AND OTHER INTERVENTIONAL TECHNIQUES		0930-2794	10.1007/s00464-019-06894-9		Background Bariatric surgery is in high demand and patients generally undergo an extensive work-up process to maximize the success of surgery, especially in universal healthcare systems. Although valuable, this work-up process can lead to attrition before surgery. Therefore, we aim to assess patient and health system factors associated with attrition after bariatric surgery referral in a universa…	2020-02	01/07/2022 10:40	01/07/2022 10:40		988-995		2	34														WOS:000512824800058
IXW85D3N	journalArticle	2020	Kirwan, R; McCullough, D; Butler, T; de Heredia, FP; Davies, IG; Stewart, C	Sarcopenia during COVID-19 lockdown restrictions: long-term health effects of short-term muscle loss	GEROSCIENCE		2509-2715	10.1007/s11357-020-00272-3		The COVID-19 pandemic is an extraordinary global emergency that has led to the implementation of unprecedented measures in order to stem the spread of the infection. Internationally, governments are enforcing measures such as travel bans, quarantine, isolation, and social distancing leading to an extended period of time at home. This has resulted in reductions in physical activity and changes in …	2020-12	01/07/2022 10:40	01/07/2022 10:40		1547-1578		6	42														WOS:000574340100001
ZQ6QULCA	journalArticle	2013	Hartman, ML; Xu, R; Crowe, BJ; Robison, LL; Erfurth, EM; Kleinberg, DL; Zimmermann, AG; Woodmansee, WW; Cutler, GB; Chipman, JJ; Melmed, S; Int HypoCCS Advisory Board	Prospective Safety Surveillance of GH-Deficient Adults: Comparison of GH-Treated vs Untreated Patients	JOURNAL OF CLINICAL ENDOCRINOLOGY & METABOLISM		0021-972X	10.1210/jc.2012-2684		Context: In clinical practice, the safety profile of GH replacement therapy for GH-deficient adults compared with no replacement therapy is unknown. Objective: The objective of this study was to compare adverse events (AEs) in GH-deficient adults who were GH-treated with those in GH-deficient adults who did not receive GH replacement. Design and Setting: This was a prospective observational study…	2013-03	01/07/2022 10:40	01/07/2022 10:40		980-988		3	98														WOS:000316417200045
5KZHENCB	journalArticle	2019	Chen, YF; Lin, CS; Hong, CF; Lee, DJ; Sun, CM; Lin, HH	Design of a Clinical Decision Support System for Predicting Erectile Dysfunction in Men Using NHIRD Dataset	IEEE JOURNAL OF BIOMEDICAL AND HEALTH INFORMATICS		2168-2194	10.1109/JBHI.2018.2877595		Erectile dysfunction (ED) affects millions of men worldwide. Men with ED generally complain failure to attain or maintain an adequate erection during sexual activity. The prevalence of ED is strongly correlated with age, affecting about 40% of men at age 40 and nearly 70% at age 70. A variety of chronic diseases, including diabetes, ischemic heart disease, congestive heart failure, hypertension, …	2019-09	01/07/2022 10:40	01/07/2022 10:40		2127-2137		5	23														WOS:000489729400032
39TVJN96	journalArticle	2017	Sauerbier, A; Jitkritsadakul, O; Titova, N; Klingelhoefer, L; Tsuboi, Y; Carr, H; Kumar, H; Banerjee, R; Erro, R; Bhidayasiri, R; Schrag, A; Zis, P; Lim, SY; Al-Hashel, JY; Kamel, WA; Martinez-Martin, P; Chaudhuri, KR	Non-Motor Symptoms Assessed by Non-Motor Symptoms Questionnaire and Non-Motor Symptoms Scale in Parkinson's Disease in Selected Asian Populations	NEUROEPIDEMIOLOGY		0251-5350	10.1159/000478702		Background: Ethnic variations have been described in medical conditions, such as hypertension, diabetes, and multiple sclerosis. Whether ethnicity plays a role in Parkinson's disease (PD), particularly with regard to non-motor symptoms (NMS), remains unclear. Existing literature is diverse, controversial, and inadequately documented. This review aims to analyse and report the currently available …	2017	01/07/2022 10:40	01/07/2022 10:40		Jan-17		01-Feb	49														WOS:000412968900001
D2C26C73	journalArticle	2015	Dean, E; Soderlund, A	What is the role of lifestyle behaviour change associated with non-communicable disease risk in managing musculoskeletal health conditions with special reference to chronic pain?	BMC MUSCULOSKELETAL DISORDERS		1471-2474	10.1186/s12891-015-0545-y		Background: Other than activity and exercise, lifestyle practices such as not smoking and healthy nutrition, well established for preventing and managing lifestyle-related non-communicable diseases (i.e., heart disease, cancer, hypertension, stroke, obstructive lung disease, diabetes, and obesity), are less emphasized in the physical therapy guidelines for addressing chronic pain, e.g., back pain…	13/04/2015	01/07/2022 10:40	01/07/2022 10:40					16														WOS:000352840600001
MT3TPUQH	journalArticle	2003	Parisi, L; Pierelli, F; Amabile, G; Valente, G; Calandriello, E; Fattapposta, F; Rossi, P; Serrao, M	Muscular cramps: proposals for a new classification	ACTA NEUROLOGICA SCANDINAVICA		0001-6314	10.1034/j.1600-0404.2003.01289.x		Muscle cramps are involuntary, painful, sudden contractions of the skeletal muscles. They are present in normal subjects under certain conditions (during a strong voluntary contraction, sleep, sports, pregnancy) and in several pathologies such as myopathies, neuropathies, motoneuron diseases, metabolic disorders, hydroelectrolyte imbalances or endocrine pathologies. There has been considerable un…	2003-03	01/07/2022 10:40	01/07/2022 10:40		176-186		3	107														WOS:000181329400002
ZPK399CG	journalArticle	2016	Couture, M	A Single-center, Retrospective Study of Cryopreserved Umbilical Cord for Wound Healing in Patients Suffering From Chronic Wounds of the Foot and Ankle	WOUNDS-A COMPENDIUM OF CLINICAL RESEARCH AND PRACTICE		1044-7946			Objective. Chronic wounds are a significant issue not only in wound care facilities, but also in daily practice for general practitioners and specialists across a wide variety of disciplines. These wounds are primarily foot or lower extremity ulcers and can result from a combination of factors including neuropathy, vascular insufficiency, and impaired wound healing. In addition to a significant h…	2016-07	01/07/2022 10:40	01/07/2022 10:40		217-225		7	28														WOS:000385870700002
YLCZIC9Z	journalArticle	2009	Roth, T	Comorbid Insomnia: Current Directions and Future Challenges	AMERICAN JOURNAL OF MANAGED CARE		1088-0224			Insomnia is a leading cause of absenteeism, presenteeism (lost productivity when employees are at work), accidents, and errors in the workplace. Overall direct and indirect costs exceed $30 billion annually. A significant portion of these costs are attributable to patients with comorbid insomnia, making these conditions a significant clinical public health issue. These comorbid conditions include…	2009-02	01/07/2022 10:40	01/07/2022 10:40		S6-S13		1	15														WOS:000207835200002
IHG9J6XM	journalArticle	2019	Flythe, JE; Dorough, A; Narendra, JH; Wingard, RL; Dalrymple, LS; DeWalt, DA	Development and content validity of a hemodialysis symptom patient-reported outcome measure	QUALITY OF LIFE RESEARCH		0962-9343	10.1007/s11136-018-2000-7		PurposeTo describe the process and preliminary qualitative development of a new symptom-based patient-reported outcome measure (PROM) intended to assess hemodialysis treatment-related physical symptoms.MethodsExperienced interviewers conducted concept elicitation and cognitive debriefing interviews with individuals receiving in-center hemodialysis in the United States. Concept elicitation intervi…	2019-01	01/07/2022 10:40	01/07/2022 10:40		253-265		1	28														WOS:000456282400023
7IQVICIB	journalArticle	2016	Shechter, A	Effects of continuous positive airway pressure on energy balance regulation: a systematic review	EUROPEAN RESPIRATORY JOURNAL		0903-1936	10.1183/13993003.00689-2016		Obesity is both a cause and a possible consequence of obstructive sleep apnoea (OSA), as OSA seems to affect parameters involved in energy balance regulation, including food intake, hormonal regulation of hunger/satiety, energy metabolism and physical activity. It is known that weight loss improves OSA, yet it remains unclear why. continuous positive airway pressure (CPAP) often results in weight…	2016-12	01/07/2022 10:40	01/07/2022 10:40		1640-1657		6	48														WOS:000392462500018
KGLV8I3F	journalArticle	2015	Kantor, D; Panchal, S; Patel, V; Bucior, I; Rauck, R	Treatment of Postherpetic Neuralgia With Gastroretentive Gabapentin: Interaction of Patient Demographics, Disease Characteristics, and Efficacy Outcomes	JOURNAL OF PAIN		1526-5900	10.1016/j.jpain.2015.08.011		To understand how patient demographics and patient-reported disease characteristics relate to successful management of postherpetic neuralgia (PHN), integrated data from phase 3 and phase 4 studies of patients with PHN (n = 546) who received once-daily gastroretentive gabapentin (G-GR, 1800 mg) were analyzed. There were widespread, networked, positive correlations among efficacy end points-pain q…	2015-12	01/07/2022 10:40	01/07/2022 10:40		1300-1311		12	16														WOS:000366443000008
RAVXSMZ9	journalArticle	2020	Fayne, RA; Borda, LJ; Egger, AN; Tomic-Canic, M	The Potential Impact of Social Genomics on Wound Healing	ADVANCES IN WOUND CARE		2162-1918	10.1089/wound.2019.1095		Significance: Human skin wounds carry an immense epidemiologic and financial burden, and their impact will continue to grow with an aging population and rising incidence of comorbid conditions known to affect wound healing. To comprehensively address this growing clinical issue, physicians should also be aware of how conditions of the human social environment may affect wound healing. Here we pro…	01/06/2020	01/07/2022 10:40	01/07/2022 10:40		325-331		6	9														WOS:000515350100001
NQTNMP9M	journalArticle	2013	Derry, S; Sven-Rice, A; Cole, P; Tan, T; Moore, RA	Topical capsaicin (high concentration) for chronic neuropathic pain in adults	COCHRANE DATABASE OF SYSTEMATIC REVIEWS		1469-493X	10.1002/14651858.CD007393.pub3		Background Topical creams with capsaicin are used to treat peripheral neuropathic pain. Following application to the skin capsaicin causes enhanced sensitivity, followed by a period with reduced sensitivity and, after repeated applications, persistent desensitisation. High-concentration (8%) capsaicin patches were developed to increase the amount of capsaicin delivered; rapid delivery was thought…	2013	01/07/2022 10:40	01/07/2022 10:40				2															WOS:000315461200014
WWW6DYRH	journalArticle	2019	Zhuang, S; Na, MZ; Winkelman, JW; Ba, D; Liu, CF; Liu, GD; Gao, X	Association of Restless Legs Syndrome With Risk of Suicide and Self-harm	JAMA NETWORK OPEN		2574-3805	10.1001/jamanetworkopen.2019.9966		IMPORTANCE Restless legs syndrome (RLS) is a common neurologic disorder that has been previously found to be associated with higher odds of suicidal ideation. In the context of the increasing suicide rate in the United States, the evidence regarding the association between RLS and the risk of suicide and self-harm is limited. OBJECTIVE To investigate the association between RLS and risk of suicid…	2019-08	01/07/2022 10:40	01/07/2022 10:40				8	2														WOS:000513151100033
WP5BQUAL	journalArticle	2017	Zheng, YW; Zhou, YB; Hu, JS; Zhu, JP; Hua, Q; Tao, MF	Prediction of risk of depressive symptoms in menopausal women based on hot flash and sweating symptoms: a multicentre study	CLINICAL INTERVENTIONS IN AGING		1178-1998	10.2147/CIA.S148688		Objective: The present study aimed to des chip a symptom-based (namely, hot flashes and sweating) scarring system for predicting the risk of depressive symptoms in menopausal women via a multicentre cross-sectional survey. Methods: The data examined in the present study were obtained from 1,004 women aged 40 60 years A,who underwent physical examination at A hospital. The basic information was ob…	2017	01/07/2022 10:40	01/07/2022 10:40		1993-2001			12														WOS:000416116100001
XUPHY2AC	journalArticle	2010	Jedel, E; Waern, M; Gustafson, D; Landen, M; Eriksson, E; Holm, G; Nilsson, L; Lind, AK; Janson, PO; Stener-Victorin, E	Anxiety and depression symptoms in women with polycystic ovary syndrome compared with controls matched for body mass index	HUMAN REPRODUCTION		0268-1161	10.1093/humrep/dep384		Anxiety and depression are more prevalent in women with polycystic ovary syndrome (PCOS) than in those without this disorder. Possible confounding effects of overweight and obesity are suggested. The aim was to compare symptoms of anxiety and depression in women with PCOS and controls matched for age, body weight and body mass index (BMI). Women with PCOS (n = 30) and controls (n = 30) were recru…	2010-02	01/07/2022 10:40	01/07/2022 10:40		450-456		2	25														WOS:000273703400023
AHM4VRJI	journalArticle	2010	Scozzari, G; Toppino, M; Famiglietti, F; Bonnet, G; Morino, M	10-year Follow-up of Laparoscopic Vertical Banded Gastroplasty Good Results in Selected Patients	ANNALS OF SURGERY		0003-4932	10.1097/SLA.0b013e3181fd35b0		Objective: To evaluate the long-term results of laparoscopic vertical banded gastroplasty (VBG) for morbid obesity. Background: Laparoscopic VBG, a safe and straightforward bariatric procedure characterized by good short-term results, has been progressively replaced by other more complex procedures on the basis of a presumed high rate of long-term failure. Nevertheless, some authors have recently…	2010-11	01/07/2022 10:40	01/07/2022 10:40		831-838		5	252														WOS:000283646000015
QHDV3TSN	journalArticle	2011	Low, Y; Preud'homme, X; Goforth, HW; Omonuwa, T; Krystal, AD	The Association of Fatigue with Depression and Insomnia in HIV-Seropositive Patients: A Pilot Study	SLEEP		0161-8105	10.5665/sleep.1446		Objective: Fatigue is a pervasive symptom associated with HIV, resulting in significant functioning impairment; but little is known about its etiology or treatment. In patients with primary insomnia, data have shown improvement in fatigue following successful treatment of insomnia. However, little is known about the role of insomnia in patients with fatigue in HIV. This manuscript seeks to test t…	01/12/2011	01/07/2022 10:40	01/07/2022 10:40		1723-1726		12	34														WOS:000297689800019
VL2DXEXW	journalArticle	2021	Althumiri, NA; Basyouni, MH; AlMousa, N; AlJuwaysim, MF; Almubark, RA; BinDhim, NF; Alkhamaali, Z; Alqahtani, SA	Obesity in Saudi Arabia in 2020: Prevalence, Distribution, and Its Current Association with Various Health Conditions	HEALTHCARE		2227-9032	10.3390/healthcare9030311		The global prevalence of obesity is increasing. Obesity is associated with many chronic diseases and health conditions. This study aims to estimate the current prevalence of obesity in Saudi Arabia and described the current national-level status of the association between obesity and various health conditions. This study is a nationwide cross-sectional survey conducted over phone-interviews in Ju…	2021-03	01/07/2022 10:40	01/07/2022 10:40				3	9														WOS:000633694000001
3WDQGT9V	journalArticle	2018	Pols, AD; Schipper, K; Overkamp, D; van Marwijk, HWJ; van Tulder, MW; Adriaanse, MC	Patients' and practice nurses' perceptions of depression in patients with type 2diabetes and/or coronary heart disease screened for subthreshold depression	BMC FAMILY PRACTICE		1471-2296	10.1186/s12875-018-0870-y		BackgroundComorbid depression is common in patients with type 2 diabetes (DM2) and/or coronary heart disease (CHD) and is associated with poor quality of life and adverse health outcomes. However, little is known about patients' and practice nurses' (PNs) perceptions of depression. Tailoring care to these perceptions may affect depression detection and patient engagement with treatment and preven…	23/12/2018	01/07/2022 10:40	01/07/2022 10:40					19														WOS:000454215200001
3CZGSS8F	journalArticle	2013	Qiu, L; Cheng, XQ; Wu, J; Liu, JT; Xu, T; Ding, HT; Liu, YH; Ge, ZM; Wang, YJ; Han, HJ; Liu, J; Zhu, GJ	Prevalence of hyperuricemia and its related risk factors in healthy adults from Northern and Northeastern Chinese provinces	BMC PUBLIC HEALTH		1471-2458	10.1186/1471-2458-13-664		Background: Hyperuricemia (HUA) is a potential risk factor for developing insulin resistance, hypertension, dyslipidemia and cardiovascular disease. Therefore, we studied the prevalence of HUA and associated risk factors in the population of two provinces in northern China. Methods: Based on the research of Chinese Physiological Constant and Health Conditions conducted in 2008-2010, we enrolled 2…	17/07/2013	01/07/2022 10:40	01/07/2022 10:40					13														WOS:000322132700001
3TV2MNX6	journalArticle	2018	Eller-Smith, OC; Nicol, AL; Christianson, JA	Potential Mechanisms Underlying Centralized Pain and Emerging Therapeutic Interventions	FRONTIERS IN CELLULAR NEUROSCIENCE		1662-5102	10.3389/fncel.2018.00035		Centralized pain syndromes are associated with changes within the central nervous system that amplify peripheral input and/or generate the perception of pain in the absence of a noxious stimulus. Examples of idiopathic functional disorders that are often categorized as centralized pain syndromes include fibromyalgia, chronic pelvic pain syndromes, migraine, and temporomandibular disorder. Patient…	13/02/2018	01/07/2022 10:40	01/07/2022 10:40					12														WOS:000424940400001
BSTQAW9A	journalArticle	2006	Lee, WJ; Wang, W; Wei, PL; Huang, MT	Weight loss and improvement of obesity-related illness following laparoscopic adjustable gastric banding procedure for morbidly obese patients in Taiwan	JOURNAL OF THE FORMOSAN MEDICAL ASSOCIATION		0929-6646	10.1016/S0929-6646(09)60174-1		Background/Purpose: Laparoscopic adjustable gastric banding (LAGB) is a newly developed minimally invasive surgical procedure for the treatment of morbid obesity. This study was conducted to evaluate body weight loss, surgical complications, and comorbidities after LAGB surgery. Methods: Ninety-one morbidly obese patients (mean age, 31.2 years; mean preoperative weight, 120.8 kg) underwent LAGB i…	2006-11	01/07/2022 10:40	01/07/2022 10:40		887-894		11	105														WOS:000242328000003
LSJGRGJJ	journalArticle	2013	Heins, MJ; Korevaar, JC; Rijken, PM; Schellevis, FG	For which health problems do cancer survivors visit their General Practitioner?	EUROPEAN JOURNAL OF CANCER		0959-8049	10.1016/j.ejca.2012.07.011		Primary health care use of cancer patients is increased, even years after active treatment. Insight into the reasons for this could help in developing and improving guidelines and planning of health care, which is important given the expected increase in cancer survivors. Using data from the Netherlands Information Network of Primary Care, we selected 1256 adult breast cancer, 503 prostate cancer…	2013-01	01/07/2022 10:40	01/07/2022 10:40		211-218		1	49														WOS:000312896700025
BXNDXIS6	journalArticle	2019	LaVela, SL; Etingen, B; Miskevics, S; Heinemann, AW	What determines low satisfaction with life in individuals with spinal cord injury?	JOURNAL OF SPINAL CORD MEDICINE		1079-0268	10.1080/10790268.2018.1466480		Objective: To examine variables associated with satisfaction with life (SWL) in individuals with a spinal cord injury (SCI). Design: Cross-sectional, national survey to assess SWL, demographic and injury characteristics, health care utilization, chronic conditions (obesity, diabetes, heart problems, lung problems, hypertension, high cholesterol), symptoms (poor sleep, pain, depression), social su…	2019	01/07/2022 10:40	01/07/2022 10:40		236-244		2	42														WOS:000474485900013
CUUM9MU4	journalArticle	2021	Taguchi, T; Nakano, S; Nozawa, K	Effectiveness of Pregabalin Treatment for Neuropathic Pain in Patients with Spine Diseases: A Pooled Analysis of Two Multicenter Observational Studies in Japan	JOURNAL OF PAIN RESEARCH		1178-7090	10.2147/JPR.S293556		Purpose: Neuropathic pain (NeP) is common among patients with chronic pain associated with spine diseases. Practical effectiveness of pregabalin, one of the first-line treatments for NeP, has not been evaluated in an entire population of patients with spine diseases, including various pathophysiological conditions. This pooled analysis aimed to evaluate the therapeutic value of pregabalin for chr…	2021	01/07/2022 10:40	01/07/2022 10:40		757-771			14														WOS:000629993600001
ZLHSZHR3	journalArticle	2015	Bawa, FLM; Mercer, SW; Atherton, RJ; Clague, F; Keen, A; Scott, NW; Bond, CM	Does mindfulness improve outcomes in patients with chronic pain? Systematic review and meta-analysis	BRITISH JOURNAL OF GENERAL PRACTICE		0960-1643	10.3399/bjgp15X685297		Background Chronic pain and its associated distress and disability are common reasons for seeking medical help. Patients with chronic pain use primary healthcare services five times more than the rest of the population. Mindfulness has become an increasingly popular self-management technique. Aim To assess the effectiveness of mindfulness-based interventions for patients with chronic pain. Design…	2015-06	01/07/2022 10:40	01/07/2022 10:40		E387-E400		635	65														WOS:000356967000006
TIPK85L6	journalArticle	2016	Broussard, JL; Devkota, S	The changing microbial landscape of Western society: Diet, dwellings and discordance	MOLECULAR METABOLISM		2212-8778	10.1016/j.molmet.2016.07.007		Background: The last 50-100 years has been marked by a sharp rise in so-called "Western-diseases" in those countries that have experienced major industrial advances and shifts towards urbanized living. These diseases include obesity, type 2 diabetes, inflammatory bowel diseases, and food allergies in which chronic dysregulation of metabolic and/or immune processes appear to be involved, and are l…	2016-09	01/07/2022 10:40	01/07/2022 10:40		737-742		9	5														WOS:000386882600002
JYAL7L64	journalArticle	2004	Zacharin, M; Kanumakala, S	Pamidronate treatment of less severe forms of osteogenesis imperfecta in children	JOURNAL OF PEDIATRIC ENDOCRINOLOGY & METABOLISM		0334-018X			Background. Bisphosphonate therapy improves bone quality in children with severe osteogenesis imperfecta (OI). Children with milder phenotypes also have prepubertal fractures, bone pain and reduced bone mass, predisposing them to adult osteoporosis. Objective: To evaluate treatment effects of pamidronate in children with mild phenotypes of OI. Methods: Open label, 2-year observational study of 18…	2004-11	01/07/2022 10:40	01/07/2022 10:40		1511-1517		11	17														WOS:000225095600007
DG4PXLG7	journalArticle	2020	Di Rosa, C; Lattanzi, G; Taylor, SF; Manfrini, S; Khazrai, YM	Very low calorie ketogenic diets in overweight and obesity treatment: Effects on anthropometric parameters, body composition, satiety, lipid profile and microbiota	OBESITY RESEARCH & CLINICAL PRACTICE		1871-403X	10.1016/j.orcp.2020.08.009		According to the World Health Organization (WHO) the prevalence of obesity tripled worldwide since 1975. Obesity prevention and treatment is based upon lifestyle changes involving eating habits, physical activity and behaviour therapy. Various dietary patterns have been used as nutritional strategies and, in recent years, interest has been shown in very low calorie ketogenic diets (VLCKD) that pr…	2020-11	01/07/2022 10:40	01/07/2022 10:40		491-503		6	14														WOS:000595340200001
IUEYUITI	bookSection	2011	Byrne, LN; Avila, D; Seftel, AD; Khera, M; Parikh, PT	Etiology and Risk Factors of Erectile Dysfunction	CONTEMPORARY TREATMENT OF ERECTILE DYSFUNCTION: A CLINICAL GUIDE	2523-3785				A wide variety of risk factors contribute to erectile dysfunction (ED). Many of these risk factors are treatable yet go unrecognized. Further, many of the treatments of these risk factors have also been implicated in causing the disease. Thus, the treatment of ED may be a complicated issue for the general practitioner. The majority of this chapter focuses on the correlation between cardiovascular…	2011	01/07/2022 10:40	01/07/2022 10:40		51-67																	WOS:000286014900005			DOI: 10.1007/978-1-60327-536-1_5						McVary, KT
KST3YRIV	journalArticle	2007	Paran, H; Shargian, L; Shwartz, I; Gutman, M	Long-term follow-up on the effect of silastic ring vertical gastroplasty on weight and co-morbidities	OBESITY SURGERY		0960-8923	10.1007/s11695-007-9136-9		Background: Silastic ring vertical gastroplasty (SRVG) is a simple, effective and reproducible restrictive operation for the treatment of morbid obesity. Over the last years, it has lost its popularity due to the development of adjustable gastric banding systems performed laparoscopically. In order to evaluate the long-term effect of SRVG on weight loss and co-morbidities, we reviewed the results…	2007-06	01/07/2022 10:40	01/07/2022 10:40		737-741		6	17														WOS:000246911800007
Z5SZFJAC	journalArticle	2012	Fanous, M; Carlin, A	Surgical resident participation in laparoscopic Roux-en-Y bypass: Is it safe?	SURGERY		0039-6060	10.1016/j.surg.2012.02.014		Background. The majority of bariatric surgeons use dedicated surgical assistants when performing laparoscopic Roux-en-Y gastric bypass (LGBP) because of the technical difficulty and steep learning curve involved in the operation. At our institution, either a senior surgical resident (SSR) or a physician assistant (PA) participates in LGBP cases. The PA's role is confined to assisting, whereas the…	2012-07	01/07/2022 10:40	01/07/2022 10:40		21-25		1	152														WOS:000305853800004
3HJUINQH	book	2014	Chapman, DG; Suratt, BT; Dixon, AE	Respiratory Diseases in Obesity		978-1-62703-770-9					2014	01/07/2022 10:40	01/07/2022 10:40			295						ADIPOSE TISSUE AND ADIPOKINES IN HEALTH AND DISEASE, 2ND EDITION										WOS:000340098400021			Pages: 314 DOI: 10.1007/978-1-62703-770-9_19						Fantuzzi, G; Braunschweig, C
ARNFYBXL	journalArticle	2014	Al-Hashel, JY; Ahmed, SF; Alroughani, R; Goadsby, PJ	Migraine among medical students in Kuwait University	JOURNAL OF HEADACHE AND PAIN		1129-2369	10.1186/1129-2377-15-26		Medical students routinely have triggers, notably stress and irregular sleep, which are typically associated with migraine. We hypothesized that they may be at higher risk to manifest migraine. We aimed to determine the prevalence of migraine among medical students in Kuwait University. This is cross-sectional, questionnaire-based study. Participants who had two or more headaches in the last 3 mo…	10/05/2014	01/07/2022 10:40	01/07/2022 10:40		01-Jun			15														WOS:000336396800001
A3T85E6J	journalArticle	2018	Parsons, B; Pan, XP; Xie, L; Chen, YX; Ortiz, M; Whalen, E	Comparison of the efficacy and safety of pregabalin for postherpetic neuralgia in Chinese and international patients	JOURNAL OF PAIN RESEARCH		1178-7090	10.2147/JPR.S157856		Purpose: Pregabalin is indicated for postherpetic neuralgia (PHN) in multiple countries, including China. This analysis compared pregabalin efficacy and safety in Chinese and international patients with PHN. Patients and methods: Data from Chinese and international randomized, double-blind, placebo-controlled trials were compared. Pregabalin was administered at fixed (150, 300, or 600 mg/day) or …	2018	01/07/2022 10:40	01/07/2022 10:40		1699-1708			11														WOS:000443450200001
S7TLHPFZ	journalArticle	2018	Sharma, G; Nor-Hanipah, Z; Haskins, IN; Punchai, S; Strong, AT; Tu, C; Rodriguez, JH; Schauer, PR; Kroh, M	Comparative Outcomes of Bariatric Surgery in Patients with Impaired Mobility and Ambulatory Population	OBESITY SURGERY		0960-8923	10.1007/s11695-018-3132-0		Purpose This study aims to characterize complications, metabolic improvement, and change in ambulation status for patients with impaired mobility undergoing bariatric surgery. Material and Methods Individuals undergoing primary sleeve gastrectomy (SG) or Roux-en-Y gastric bypass (RYGB) from February 2008 to December 2015 were included. Impaired mobility (WC) was defined as using a wheelchair or m…	2018-07	01/07/2022 10:40	01/07/2022 10:40		2014-2024		7	28														WOS:000436300100028
5294LIGB	conferencePaper	2009	Imamura, M; Cassius, DA; Fregni, F	Fibromyalgia: From treatment to rehabilitation				10.1016/j.eujps.2009.08.011		Fibromyalgia is a clinical syndrome of chronic widespread pain and reduced pain thresholds to palpation. The pathophysiology remains unknown, but there is increasing evidence that peripheral and central sensitization cause an amplification of sensory impulses that may alter pain perception in fibromyalgia patients. Interventions to treat fibromyalgia should aim at different targets simultaneously…	2009	01/07/2022 10:40	01/07/2022 10:40		117-+																	WOS:000282721600018									Allegri, M; Bonezzi, C; Braschi, A; Fanelli, G; Redi, CA
HWQUDMSA	journalArticle	2021	Selph, SS; Skelly, AC; Wasson, N; Dettori, JR; Brodt, ED; Ensrud, E; Elliot, D; Dissinger, KM; McDonagh, M	Physical Activity and the Health of Wheelchair Users: A Systematic Review in Multiple Sclerosis, Cerebral Palsy, and Spinal Cord Injury	ARCHIVES OF PHYSICAL MEDICINE AND REHABILITATION		0003-9993	10.1016/j.apmr.2021.10.002		Objective: To understand the benefits and harms of physical activity in people who may require a wheelchair with a focus on people with multiple sclerosis (MS), cerebral palsy (CP), and spinal cord injury (SCI). Data Sources: Searches were conducted in MEDLINE, Cumulative Index to Nursing and Allied Health, PsycINFO, Cochrane CENTRAL, and Embase (January 2008 through November 2020). Study Selecti…	2021-12	01/07/2022 10:40	01/07/2022 10:40		2464-+		12	102														WOS:000726577100020
5S4468XU	journalArticle	2012	Reid, WD; Yamabayashi, C; Goodridge, D; Chung, F; Hunt, MA; Marciniuk, DD; Brooks, D; Chen, YW; Hoens, AM; Camp, PG	Exercise prescription for hospitalized people with chronic obstructive pulmonary disease and comorbidities: a synthesis of systematic reviews	INTERNATIONAL JOURNAL OF CHRONIC OBSTRUCTIVE PULMONARY DISEASE		1178-2005	10.2147/COPD.S29750		Introduction: The prescription of physical activity for hospitalized patients with acute exacerbation of chronic obstructive pulmonary disease (AECOPD) can be complicated by the presence of comorbidities. The current research aimed to synthesize the relevant literature on the benefits of exercise for people with multimorbidities who experience an AECOPD, and ask: What are the parameters and outco…	2012	01/07/2022 10:40	01/07/2022 10:40		297-320			7														WOS:000319053100031
2TFDTHMJ	journalArticle	2019	Taft, TH; Bedell, A; Craven, MR; Guadagnoli, L; Quinton, S; Hanauer, SB	Initial Assessment of Post-traumatic Stress in a US Cohort of Inflammatory Bowel Disease Patients	INFLAMMATORY BOWEL DISEASES		1078-0998	10.1093/ibd/izz032		Background: Post-traumatic stress (PTS), or the psycho-physiological response to a traumatic or life-threatening event, is implicated in medical patient outcomes. Emerging evidence suggests a complex relationship between PTS, the brain-gut axis, the gut microbiome, and immune function. Inflammatory bowel disease (IBD) may be susceptible to PTS and its subsequent impacts. To date, no study has eva…	2019-09	01/07/2022 10:40	01/07/2022 10:40		1577-1585		9	25														WOS:000493081500024
7UTRF66N	journalArticle	2019	Adie, S; Harris, I; Chuan, A; Lewis, P; Naylor, JM	Selecting and optimising patients for total knee arthroplasty	MEDICAL JOURNAL OF AUSTRALIA		0025-729X	10.5694/mja2.12109		The minimum requirements for total knee arthroplasty (TKA) are significant, prolonged symptoms with supporting clinical and radiological signs. Despite interest in screening tools, there is limited evidence for a specific symptom threshold that justifies surgery. Non-operative treatments including medications, exercise and weight loss are unlikely to reverse radiographic changes, but they may imp…	2019-02	01/07/2022 10:40	01/07/2022 10:40		135-141		3	210														WOS:000458732900011
WJVCH48S	journalArticle	2006	Gudmundsson, G; Gislason, T; Lindberg, E; Hallin, R; Ulrik, CS; Brondum, E; Nieminen, MM; Aine, T; Bakke, P; Janson, C	Mortality in COPD patients discharged from hospital: the role of treatment and co-morbidity	RESPIRATORY RESEARCH		1465-993X	10.1186/1465-9921-7-109		Background: The aim of this study was to analyse mortality and associated risk factors, with special emphasis on health status, medications and co-morbidity, in patients with chronic obstructive pulmonary disease ( COPD) that had been hospitalized for acute exacerbation. Methods: This prospective study included 416 patients from each of the five Nordic countries that were followed for 24 months. …	16/08/2006	01/07/2022 10:40	01/07/2022 10:40					7														WOS:000240486200001
5V7JUNIC	journalArticle	2020	Salvi, P; Kosta, S; Fobi, M; Bhandari, M; Reddy, M; Gusani, R; Khurana, M; Benamro, F; Mathur, W; Bhandari, M	Banded Sleeve Gastrectomy and One Anastomosis Gastric Bypass/Mini-gastric Bypass for Treatment of Obesity: a Retrospective Cohort Comparative Study with 6 years follow-up	OBESITY SURGERY		0960-8923	10.1007/s11695-019-04369-3		Background Banded sleeve gastrectomy (BSG), a modification of the laparoscopic sleeve gastrectomy (SG), and one anastomotic gastric bypass/mini-gastric bypass (OAGB/MGB), a modification to the Roux-en-Y gastric bypass (RYGB), have been reported to enhance weight loss and minimize significant weight regain when compared with the SG and RYGB respectively. However, there has not been any report or s…	2020-04	01/07/2022 10:40	01/07/2022 10:40		1303-1309		4	30														WOS:000505347200004
JQ6G4KZE	journalArticle	2015	Prystowsky, EN; Padanilam, BJ; Fogel, RI	Treatment of Atrial Fibrillation	JAMA-JOURNAL OF THE AMERICAN MEDICAL ASSOCIATION		0098-7484	10.1001/jama.2015.7505		IMPORTANCE Atrial fibrillation is a common arrhythmia that affects more than 2.5 million people in the United States and causes substantial morbidity and mortality, especially regarding the increased risk of stroke. OBJECTIVE To summarize atrial fibrillation treatment exclusive of stroke prevention. EVIDENCE REVIEW An Ovid MEDLINE comprehensive literature search was performed on atrial fibrillati…	21/07/2015	01/07/2022 10:40	01/07/2022 10:40		278-288		3	314														WOS:000358228000022
4YA6YCNI	journalArticle	2018	Moreau, KL	Intersection between gonadal function and vascular aging in women	JOURNAL OF APPLIED PHYSIOLOGY		8750-7587	10.1152/japplphysiol.00117.2018		Vascular aging, characterized by endothelial dysfunction and large elastic arterial stiffening, is a major risk factor for age-associated cardiovascular disease (CVD). Although women have a lower prevalence of CVD until midlife, prevalence rates increase rapidly coincident with the menopausal transition to match those observed in men. The menopausal transition, or perimeno-pause, is a chaotic per…	2018-12	01/07/2022 10:40	01/07/2022 10:40		1881-1887		6	125														WOS:000454529900025
2PITVZM7	journalArticle	2008	Nocca, D; Krawczykowsky, D; Bomans, B; Noel, P; Picot, MC; Blanc, PM; de Hons, CD; Millat, B; Gagner, M; Monnier, L; Fabre, JM	A prospective multicenter study of 163 sleeve gastrectomies: Results at 1 and 2 years	OBESITY SURGERY		0960-8923	10.1007/s11695-007-9288-7		Background Good results obtained after laparoscopic sleeve gastrectomy (LSG), in terms of weight loss and morbidity, have been reported in few recent studies. Our team has designed a multicenter prospective study for the evaluation of the effectiveness and feasibility of this operation as a restrictive procedure. Methods From January 2003 to September 2006, 163 patients (68% women) with an averag…	2008-05	01/07/2022 10:40	01/07/2022 10:40		560-565		5	18														WOS:000255630900013
5RSH8J9S	journalArticle	2021	Koyanagi, A; Smith, L; Shin, JI; Oh, H; Kostev, K; Jacob, L; Abduljabbar, AS; Haro, JM	Multimorbidity and Subjective Cognitive Complaints: Findings from 48 Low- and Middle-Income Countries of the World Health Survey 2002-2004	JOURNAL OF ALZHEIMERS DISEASE		1387-2877	10.3233/JAD-201592		Background: Data on the association between multimorbidity and subjective cognitive complaints (SCC) are lacking from low- and middle-income countries (LMICs). Objective: To assess the association between multimorbidity and SCC among adults from 48 LMICs. Methods: Cross-sectional, community-based data were analyzed from the World Health Survey 2002-2004. Ten chronic conditions (angina, arthritis,…	2021	01/07/2022 10:40	01/07/2022 10:40		1737-1747		4	81														WOS:000663926600032
ZRZBQTFS	journalArticle	2017	Salminen, AV; Garrett, L; Schormair, B; Rozman, J; Giesert, F; Niedermeier, KM; Becker, L; Rathkolb, B; Racz, I; Klingenspor, M; Klopstock, T; Wolf, E; Zimmer, A; Gailus-Durner, V; Torres, M; Fuchs, H; de Angelis, MH; Wurst, W; Holter, SM; Winkelmann, J; German Mouse Clinic Consortium	Meis1: effects on motor phenotypes and the sensorimotor system in mice	DISEASE MODELS & MECHANISMS		1754-8403	10.1242/dmm.030080		MEIS1 encodes a developmental transcription factor and has been linked to restless legs syndrome (RLS) in genome-wide association studies. RLS is a movement disorder leading to severe sleep reduction and has a substantial impact on the quality of life of patients. In genome-wide association studies, MEIS1 has consistently been the gene with the highest effect size and functional studies suggest a…	01/08/2017	01/07/2022 10:40	01/07/2022 10:40		981-991		8	10														WOS:000406796600005
BYDGX3B4	journalArticle	2021	Swiatkiewicz, I; Mila-Kierzenkowska, C; Wozniak, A; Szewczyk-Golec, K; Nuszkiewicz, J; Wroblewska, J; Rajewski, P; Eussen, SJPM; Faerch, K; Manoogian, ENC; Panda, S; Taub, PR	Pilot Clinical Trial of Time-Restricted Eating in Patients with Metabolic Syndrome	NUTRIENTS		2072-6643	10.3390/nu13020346		Metabolic syndrome (MetS) and erratic eating patterns are associated with circadian rhythm disruption which contributes to an increased cardiometabolic risks. Restricting eating period (time-restricted eating, TRE) can restore robust circadian rhythms and improve cardiometabolic health. We describe a protocol of the Time-Restricted Eating on Metabolic and Neuroendocrine homeostasis, Inflammation,…	2021-02	01/07/2022 10:40	01/07/2022 10:40				2	13														WOS:000622909600001
BP56C8RE	journalArticle	2017	El Masri, A; Kolt, GS; Astell-Burt, T; George, ES	Lifestyle behaviours of Lebanese-Australians: Cross-sectional findings from The 45 and Up Study	PLOS ONE		1932-6203	10.1371/journal.pone.0181217		Little is known regarding the health and lifestyle behaviours of Australians of Lebanese ethnicity. The available evidence suggests that Australians of Lebanese ethnicity who were born in Lebanon reportedly have higher rates of cardiovascular disease-related and type 2 diabetes-related complications when compared with the wider Australian population. The aim of this study is to compare lifestyle …	13/07/2017	01/07/2022 10:40	01/07/2022 10:40				7	12														WOS:000405649700108
3M9CSZVW	journalArticle	2019	Guimbellot, J; Solomon, GM; Baines, A; Heltshe, SL; VanDalfsen, J; Joseloff, E; Sagel, SD; Rowe, SM; GOALe Investigators	Effectiveness of ivacaftor in cystic fibrosis patients with non-G551D gating mutations	JOURNAL OF CYSTIC FIBROSIS		1569-1993	10.1016/j.jcf.2018.04.004		Background: The cystic fibrosis transmembrane conductance regulator (CFTR) potentiator ivacaftor is approved for patients with CF with gating and residual function CFTR mutations. We report the results of an observational study investigating its effects in CF patients with non-G551D gating mutations. Methods: Patients with non-G551D gating mutations were recruited to an open-label study evaluatin…	2019-01	01/07/2022 10:40	01/07/2022 10:40		102-109		1	18														WOS:000457820400014
BQN6M7BQ	journalArticle	2013	Bennett, MI; Laird, B; van Litsenburg, C; Nimour, M	Pregabalin for the Management of Neuropathic Pain in Adults with Cancer: A Systematic Review of the Literature	PAIN MEDICINE		1526-2375	10.1111/pme.12212		ObjectiveTo systematically identify and appraise the current literature of pregabalin in the treatment of neuropathic pain resulting from cancer or cancer treatment. DesignA systematic review of the literature was conducted based on Preferred Reporting Items for Systematic Reviews and Meta-Analyses. Interventions and SubjectsStudies reporting pregabalin data for adult (>18 years) patients with ca…	2013-11	01/07/2022 10:40	01/07/2022 10:40		1681-1688		11	14														WOS:000327011600013
S98NPYIA	journalArticle	2019	Robert, M; Espalieu, P; Pelascini, E; Caiazzo, R; Sterkers, A; Khamphommala, L; Poghosyan, T; Chevallier, JM; Malherbe, V; Chouillard, E; Reche, F; Torcivia, A; Maucort-Boulch, D; Bin-Dorel, S; Langlois-Jacques, C; Delaunay, D; Pattou, F; Disse, E	Efficacy and safety of one anastomosis gastric bypass versus Roux-en-Y gastric bypass for obesity (YOMEGA): a multicentre, randomised, open-label, non-inferiority trial	LANCET		0140-6736	10.1016/S0140-6736(19)30475-1		Background One anastomosis gastric bypass (OAGB) is increasingly used in the treatment of morbid obesity. However, the efficacy and safety outcomes of this procedure remain debated. We report the results of a randomised trial (YOMEGA) comparing the outcomes of OAGB versus standard Roux-en-Y gastric bypass (RYGB). Methods This prospective, multicentre, randomised non-inferiority trial, was held in…	30/03/2019	01/07/2022 10:40	01/07/2022 10:40		1299-1309		10178	393														WOS:000462967700026
2QRUC3HU	journalArticle	2020	Gudivada, SD; Rajasurya, V; Spector, AR	Qualifying Patients for Noninvasive Positive Pressure Ventilation Devices on Hospital Discharge	CHEST		0012-3692	10.1016/j.chest.2020.08.014		When and how do I qualify inpatients with acute on chronic hypercapnic respiratory failure for home noninvasive positive-pressure ventilation at the time of discharge? A 44-year-old woman with morbid obesity (BMI, 48) was brought to the hospital by her boyfriend for 1 day of confusion and reduced alertness. She had a history of chronic dyspnea on exertion and 10-pack-years of smoking. She also ha…	2020-12	01/07/2022 10:40	01/07/2022 10:40		2524-2531		6	158														WOS:000600577700023
6AFHUZMM	journalArticle	2013	Huang, JS; Barlow, SE; Quiros-Tejeira, RE; Scheimann, A; Skelton, J; Suskind, D; Tsai, P; Uko, V; Warolin, JP; Xanthakos, SA; NASPGHAN Obesity Task Force	Childhood Obesity for Pediatric Gastroenterologists	JOURNAL OF PEDIATRIC GASTROENTEROLOGY AND NUTRITION		0277-2116	10.1097/MPG.0b013e31826d3c62		Obesity in childhood is one of the major health issues in pediatric health care today. As expected, the prevalence of obesity-related comorbidities has risen in parallel with that of obesity. Consultation regarding these concomitant diseases and subsequent management by subspecialists, including pediatric gastroenterologists, is now common and has resulted in obesity being recognized as a chronic…	2013-01	01/07/2022 10:40	01/07/2022 10:40		99-109		1	56														WOS:000313028400028
8LNQUFDS	journalArticle	2013	Melmed, S; Casanueva, FF; Klibanski, A; Bronstein, MD; Chanson, P; Lamberts, SW; Strasburger, CJ; Wass, JAH; Giustina, A	A consensus on the diagnosis and treatment of acromegaly complications	PITUITARY		1386-341X	10.1007/s11102-012-0420-x		In March 2011, the Acromegaly Consensus Group met to revise and update the guidelines on the diagnosis and treatment of acromegaly complications. The meeting was sponsored by the Pituitary Society and the European Neuroendocrinology Association and included experts skilled in the management of acromegaly. Complications considered included cardiovascular, endocrine and metabolic, sleep apnea, bone…	2013-09	01/07/2022 10:40	01/07/2022 10:40		294-302		3	16														WOS:000322704500002
E5I37Q9E	journalArticle	2014	Kappelman, MD; Long, MD; Martin, C; DeWalt, DA; Kinneer, PM; Chen, WL; Lewis, JD; Sandler, RS	Evaluation of the Patient-Reported Outcomes Measurement Information System in a Large Cohort of Patients With Inflammatory Bowel Diseases	CLINICAL GASTROENTEROLOGY AND HEPATOLOGY		1542-3565	10.1016/j.cgh.2013.10.019		BACKGROUND & AIMS: Patient-reported outcomes (PROs) convey important aspects of health status, complementing physician-reported measures. The PRO Measurement Information System (PROMIS) provides valid, widely available measures applicable to patients with chronic illness and the general population. We sought to evaluate these measures in a large cohort of patients with inflammatory bowel disease …	2014-08	01/07/2022 10:40	01/07/2022 10:40		1315-+		8	12														WOS:000341119700019
3YDI8XS3	journalArticle	2016	Garvey, WT; Mechanick, JI; Brett, EM; Garber, AJ; Hurley, DL; Jastreboff, AM; Nadolsky, K; Pessah-Pollack, R; Plodkowski, R; AACE ACE Obesity Clinical Practice	AMERICAN ASSOCIATION OF CLINICAL ENDOCRINOLOGISTS AND AMERICAN COLLEGE OF ENDOCRINOLOGY COMPREHENSIVE CLINICAL PRACTICE GUIDELINES FOR MEDICAL CARE OF PATIENTS WITH OBESITY	ENDOCRINE PRACTICE		1530-891X	10.4158/EP161365.GL		Objective: Development of these guidelines is mandated by the American Association of Clinical Endocrinologists (AACE) Board of Directors and the American College of Endocrinology (ACE) Board of Trustees and adheres to published AACE protocols for the standardized production of clinical practice guidelines (CPGs). Methods: Recommendations are based on diligent review of clinical evidence with tra…	2016-07	01/07/2022 10:40	01/07/2022 10:40		1-203			22														WOS:000384279500001
VEI3YHCV	journalArticle	2020	Eisengart, JB; King, KE; Shapiro, EG; Whitley, CB; Muenzer, J	The nature and impact of neurobehavioral symptoms in neuronopathic Hunter syndrome	MOLECULAR GENETICS AND METABOLISM REPORTS		2214-4269	10.1016/j.ymgmr.2019.100549		In neuronopathic Hunter syndrome, neurobehavioral symptoms are known to be serious but have been incompletely described. While families face significant stress stemming from this complex and far-reaching array of symptoms, neither caregiver burden nor the neurobehavioral symptoms have been measured comprehensively. We delineated these neurobehavioral characteristics and their impact on the caregi…	2020-03	01/07/2022 10:40	01/07/2022 10:40					22														WOS:000514810400026
996HA8GE	journalArticle	2012	Kutner, NG; Zhang, R; Huang, YJ; Bliwise, DL	Racial differences in restless legs symptoms and serum ferritin in an incident dialysis patient cohort	INTERNATIONAL UROLOGY AND NEPHROLOGY		0301-1623	10.1007/s11255-011-0108-6		Purpose Restless legs syndrome (RLS), a debilitating sleep disorder that is frequently reported by CKD patients on dialysis, may be more common in whites than in non-whites. Iron deficiency is associated with RLS, and serum ferritin is higher among African Americans compared to Caucasians in the general population. No prior studies have compared restless legs symptoms and serum ferritin levels of…	2012-12	01/07/2022 10:40	01/07/2022 10:40		1825-1831		6	44														WOS:000313523000030
X56MRLC5	journalArticle	2010	Koyama, H; Fukuda, S; Shoji, T; Inaba, M; Tsujimoto, Y; Tabata, T; Okuno, S; Yamakawa, T; Okada, S; Okamura, M; Kuratsune, H; Fujii, H; Hirayama, Y; Watanabe, Y; Nishizawa, Y	Fatigue Is a Predictor for Cardiovascular Outcomes in Patients Undergoing Hemodialysis	CLINICAL JOURNAL OF THE AMERICAN SOCIETY OF NEPHROLOGY		1555-9041	10.2215/CJN.08151109		Background and objectives: Despite potential significance of fatigue and its underlying components in the occurrence of cardiovascular diseases, epidemiologic data showing the link are virtually limited. This study was designed to examine whether fatigue symptoms or fatigue's underlying components are a predictor for cardiovascular diseases in high-risk subjects with ESRD. Design, setting, partic…	2010-04	01/07/2022 10:40	01/07/2022 10:40		659-666		4	5														WOS:000276585000016
Y62MQ9TU	journalArticle	2018	Helfand, BT; Smith, AR; Lai, HH; Yang, CC; Gore, JL; Erickson, BA; Kreder, KJ; Cameron, AP; Weinfurt, KP; Griffith, JW; Lentz, A; Talaty, P; Andreev, VP; Kirkali, Z; LURN	Prevalence and Characteristics of Urinary Incontinence in a Treatment Seeking Male Prospective Cohort: Results from the LURN Study	JOURNAL OF UROLOGY		0022-5347	10.1016/j.juro.2018.02.075		Purpose: Male urinary incontinence is thought to be infrequent. We sought to describe the prevalence of urinary incontinence in a male treatment seeking cohort enrolled in the LURN (Symptoms of Lower Urinary Tract Dysfunction Research Network). Materials and Methods: Study inclusion and exclusion criteria, including men with prostate cancer or neurogenic bladder, were previously reported. LURN pa…	2018-08	01/07/2022 10:40	01/07/2022 10:40		397-403		2	200														WOS:000438718000104
7XLS6WV8	journalArticle	2021	Shao, JM; Elhage, SA; Prasad, T; Gersin, K; Augenstein, VA; Colavita, PD; Heniford, BT	Best reoperative strategy for failed fundoplication: redo fundoplication or conversion to Roux-en-Y gastric diversion?	SURGICAL ENDOSCOPY AND OTHER INTERVENTIONAL TECHNIQUES		0930-2794	10.1007/s00464-020-07800-4		Background Failed fundoplication is a difficult reoperative challenge, with limited evidence differentiating outcomes of a redo fundoplication versus conversion to Roux-en-Y anatomy with a gastric diversion (RYGD). The aim of this study was to determine the impact of these reoperative strategies on symptom resolution. Methods A retrospective single institution study of patients with failed fundop…	2021-07	01/07/2022 10:40	01/07/2022 10:40		3865-3873		7	35														WOS:000549281000004
I9MLQER5	journalArticle	2013	Kim, KH; Cho, YY; Shin, DW; Lee, JH; Ko, YJ; Park, SM	Comparison of physical and mental health status between cancer survivors and the general population: a Korean population-based survey (KNHANES II-IV)	SUPPORTIVE CARE IN CANCER		0941-4355	10.1007/s00520-013-1939-8		To compare the physical and mental health status of the general population with that of cancer survivors in South Korea. We analyzed 19,035 subjects (age a parts per thousand yen40 years), who participated in the 2001-2009 Korea National Health and Nutrition Examination Survey II-IV. We compared metabolic syndrome components, health behaviors, and mental health outcomes between cancer survivors a…	2013-12	01/07/2022 10:40	01/07/2022 10:40		3471-3481		12	21														WOS:000326892100029
V3BZ7TBD	journalArticle	2009	Pene, P; Touitou, Y	Sport and health	BULLETIN DE L ACADEMIE NATIONALE DE MEDECINE		0001-4079	10.1016/S0001-4079(19)32592-0		The report of the National Academy of Medicine named "Sport and Health" underlines the medical, social and educational dimensions of sporting activities. Various kinds of sporting practices are described: they concern the approximately 7,000 high level athletes, around 8,000 professional (licensed) sportsmen, and sporting club members (approximately 15 millions people). A large number of amateurs…	2009-02	01/07/2022 10:40	01/07/2022 10:40		415-429		2	193														WOS:000268553500020
TG2PSGA3	journalArticle	2005	Cvetkovic, RS; Plosker, GL	Desmopressin - In adults with nocturia	DRUGS		0012-6667	10.2165/00003495-200565010-00008		Desmopressin, a synthetic antidiuretic hormone analogue, is the only drug currently approved for the treatment of nocturia associated with nocturnal polyuria or multiple sclerosis (MS). Compared with vasopressin, desmopressin has a longer lasting and more potent antidiuretic effect and is devoid of vasopressor and uterotonic effects. In two large, randomised, double-blind phase III trials in adul…	2005	01/07/2022 10:40	01/07/2022 10:40		99-107		1	65														WOS:000226503500008
QTCMTB9I	journalArticle	2021	de Graaf, JP; de Vries, F; Dirkson, A; Hiort, O; Pereira, AM; Korbonits, M; Cools, M; Res Sci Work Package Endo-ERN	Patients with rare endocrine conditions have corresponding views on unmet needs in clinical research	ENDOCRINE		1355-008X	10.1007/s12020-021-02618-z		Purpose European Reference Network on Rare Endocrine Conditions' (Endo-ERN) mission is to reduce and ultimately abolish inequalities in care for patients with rare endocrine conditions in Europe. This study assesses which themes related to rare endocrine conditions are prioritized by patients for clinical research. Methods A survey was developed, translated into 22 different European languages, a…	2021-03	01/07/2022 10:40	01/07/2022 10:40		561-568		3	71														WOS:000614307700003
VMPIG9Q3	journalArticle	2021	Shteinberg, M; Taylor-Cousar, JL; Durieu, I; Cohen-Cymberknoh, M	Fertility and Pregnancy in Cystic Fibrosis	CHEST		0012-3692	10.1016/j.chest.2021.07.024		People with cystic fibrosis (pwCF) have experienced increased survival and wellbeing in recent decades, such that more than half of those living with CF are adults. Consequently, sexual and reproductive health is increasingly important for pwCF, because many are considering parenthood. Most men and some women with CF (wwCF) will have reduced fertility, which in both sexes is multifactorial. Howev…	2021-12	01/07/2022 10:40	01/07/2022 10:40		2051-2060		6	160														WOS:000728782000038
PP2Z8WS2	journalArticle	2016	Sweeney, J; Patterson, CC; Menzies-Gow, A; Niven, RM; Mansur, AH; Bucknall, C; Chaudhuri, R; Price, D; Brightling, CE; Heaney, LG; British Thoracic Soc Difficult Ast	Comorbidity in severe asthma requiring systemic corticosteroid therapy: cross-sectional data from the Optimum Patient Care Research Database and the British Thoracic Difficult Asthma Registry	THORAX		0040-6376	10.1136/thoraxjnl-2015-207630		Objective To determine the prevalence of systemic corticosteroid-induced morbidity in severe asthma. Design Cross-sectional observational study. Setting The primary care Optimum Patient Care Research Database and the British Thoracic Society Difficult Asthma Registry. Participants Optimum Patient Care Research Database (7195 subjects in three age- and gender-matched groups)-severe asthma (Global …	2016-04	01/07/2022 10:40	01/07/2022 10:40		339-346		4	71														WOS:000372285700008
43K7HM6R	journalArticle	2016	Lai, HH; Morgan, CD; Vetter, J; Andriole, GL	Impact of childhood and recent traumatic events on the clinical presentation of overactive bladder	NEUROUROLOGY AND URODYNAMICS		0733-2467	10.1002/nau.22872		Aims(1) To describe the Prevalence of childhood and recent trauma in patients with overactive bladder (OAB), and (2) assess the impact of traumatic events on the clinical presentation and the severity of OAB symptoms, quality of life, and psychosocial health. MethodsPatients diagnosed with OAB (n=51) and age-matched healthy controls (n=30) were administered the Childhood Traumatic Events Scale an…	2016-11	01/07/2022 10:40	01/07/2022 10:40		1017-1023		8	35														WOS:000385842000027
U68UUSTP	journalArticle	2009	Coyne, KS; Kaplan, SA; Chapple, CR; Sexton, CC; Kopp, ZS; Bush, EN; Aiyer, LP; EpiLUTS Team	Risk factors and comorbid conditions associated with lower urinary tract symptoms: EpiLUTS	BJU INTERNATIONAL		1464-4096	10.1111/j.1464-410X.2009.08438.x		To explore the risk factors and comorbid conditions associated with subgroups of lower urinary tract symptoms (LUTS) in men and women aged >= 40 years in three countries, using data from the EpiLUTS study, as LUTS are common amongst men and women and increase in prevalence with age. This cross-sectional, population-representative survey was conducted via the Internet in the USA, the UK and Sweden…	2009-04	01/07/2022 10:40	01/07/2022 10:40		24-32			103														WOS:000264372500004
Y8PUFPJS	journalArticle	2015	Madhu, C; Coyne, K; Hashim, H; Chapple, C; Milsom, I; Kopp, Z	Nocturia: risk factors and associated comorbidities; findings from the EpiLUTS study	INTERNATIONAL JOURNAL OF CLINICAL PRACTICE		1368-5031	10.1111/ijcp.12727		ObjectiveTo evaluate the risk factors and comorbidities associated with nocturia in men and women aged 40years. Material and methodsThe EpiLUTS study was an Internet-based cross-sectional, population-representative survey involving 30,000 men and women from the USA, UK and Sweden evaluating lower urinary tract symptoms (LUTS) using the LUTS Tool. A secondary analysis of the EpiLUTS data using par…	2015-12	01/07/2022 10:40	01/07/2022 10:40		1508-1516		12	69														WOS:000366359700012
RR84GCTN	journalArticle	2013	Rogal, SS; Winger, D; Bielefeldt, K; Szigethy, E	Pain and Opioid Use in Chronic Liver Disease	DIGESTIVE DISEASES AND SCIENCES		0163-2116	10.1007/s10620-013-2638-5		Background Pain is common in patients with liver disease, difficult to treat, and poorly understood. Aims The aim of this study was to determine factors associated with pain and prescription opioid use in a large cohort of patients with confirmed chronic liver disease. Methods This was a retrospective cohort study of consecutive patients with chronic liver disease visiting a tertiary-care hepatol…	2013-10	01/07/2022 10:40	01/07/2022 10:40		2976-2985		10	58														WOS:000324778900002
SETXZW97	journalArticle	2016	Cordero, MJA; Blanque, RR; Garcia, JCS; Lopez, AMS; Garcia, LB; Contreras, GL	Influence of SWEP (Study Pregnant Water Exercise) program in perinatal outcomes: Study protocol	NUTRICION HOSPITALARIA		0212-1611			Introduction: Moderate exercise training during the pregnancy benefits both the pregnant woman and the fetus. The research papers consulted have linked physical activity with the reduction of the number of cesareans, instrumental delivery and with a more physiological delivery. It also prevents excessive weight gain in women and decreases the risk of gestational diabetes and high blood pressure. …	2016-01	01/07/2022 10:40	01/07/2022 10:40		162-176		1	33														WOS:000373752400027
H5QCN5GT	journalArticle	2012	Carlin, BW	COPD and Associated Comorbidities: A Review of Current Diagnosis and Treatment	POSTGRADUATE MEDICINE		0032-5481	10.3810/pgm.2012.07.2582		Health care utilization and costs associated with chronic obstructive pulmonary disease (COPD) continue to increase, notwithstanding evidence-based management strategies described by major respiratory societies. Cardiovascular diseases, asthma, diabetes and its precursors (obesity and metabolic syndrome), depression, cognitive impairment, and osteoporosis arc examples of common comorbidities that…	2012-07	01/07/2022 10:40	01/07/2022 10:40		225-240		4	124														WOS:000307201700023
DNW4C5QF	journalArticle	2012	Ludwig, DS	Weight Loss Strategies for Adolescents A 14-Year-Old Struggling to Lose Weight	JAMA-JOURNAL OF THE AMERICAN MEDICAL ASSOCIATION		0098-7484	10.1001/jama.2011.2011		With prevalence approaching 20% in the United States, adolescent obesity has become a common problem for patients, parents, and clinicians. Obese adolescents may experience physical and psychosocial complications, as illustrated by the case of Ms K, a 14-year-old girl with a body mass index of 40. Unfortunately, the effectiveness of pediatric obesity treatment is modest in younger children and de…	01/02/2012	01/07/2022 10:40	01/07/2022 10:40		498-508		5	307														WOS:000299728000031
TLTW6DT2	journalArticle		Palazzuoli, A; Ruocco, G; Gronda, E	Noncardiac comorbidity clustering in heart failure: an overlooked aspect with potential therapeutic door	HEART FAILURE REVIEWS		1382-4147	10.1007/s10741-020-09972-6		Heart failure is associated with a range of comorbidities that have the potential to impair both quality of life and clinical outcome. Unfortunately, noncardiac diseases are underrepresented in large randomized clinical trials, and their management remains poorly understood. In clinical practice, the prevalence of comorbidities in heart failure is high. Although the prognostic impact of comorbidi…		01/07/2022 10:40	01/07/2022 10:40																			WOS:000530958800002
FCUQZR85	journalArticle	2017	Khan, NA; Donatelli, CV; Tonelli, AR; Wiesen, J; Neto, MLR; Sahoo, D; Culver, DA	Toxicity risk from glucocorticoids in sarcoidosis patients	RESPIRATORY MEDICINE		0954-6111	10.1016/j.rmed.2017.09.003		Background: Glucocorticoids (GC) are considered first-line therapy for treating sarcoidosis, but there are few data about the adverse consequences of GC. Although there are several steroid-sparing medications available for treatment, a large proportion of patients are treated with prolonged courses of GC. The toxicities of GC in sarcoidosis populations have not been carefully evaluated. Methods: …	2017-11	01/07/2022 10:40	01/07/2022 10:40		Sep-14			132														WOS:000418239100002
76ZHCE2G	journalArticle	2019	Dougherty, JP; Springer, DA; Cullen, MJ; Gershengorn, MC	Evaluation of the effects of chemotherapy-induced fatigue and pharmacological interventions in multiple mouse behavioral assays	BEHAVIOURAL BRAIN RESEARCH		0166-4328	10.1016/j.bbr.2018.12.011		Fatigue is a common symptom in many diseases and disorders and can reduce quality of life, yet lacks an adequate pharmacological intervention. To identify and develop such interventions, and to better understand fatigue, additional preclinical research is necessary. However, despite numerous mouse behavioral assays reportedly detecting fatigue-like behavior, the assumption that fatigue-like behav…	15/03/2019	01/07/2022 10:40	01/07/2022 10:40		255-261			360														WOS:000456352900026
ZJ6Y5T7I	journalArticle	2011	Smith, EML; Bakitas, MA; Homel, P; Piehl, M; Kingman, L; Fadul, CE; Bookbinder, M	Preliminary Assessment of a Neuropathic Pain Treatment and Referral Algorithm for Patients With Cancer	JOURNAL OF PAIN AND SYMPTOM MANAGEMENT		0885-3924	10.1016/j.jpainsymman.2011.03.017		Context. The purpose of this case series study was to pilot test an evidence-based neuropathic pain (NP) treatment and referral algorithm for use by oncology nurses when managing cancer-related NP. Objectives. The primary study objective was to assess patient-reported outcomes (pain severity, changes in activities of daily living, and satisfaction) resulting from algorithm use. Methods. Outpatien…	2011-12	01/07/2022 10:40	01/07/2022 10:40		822-838		6	42														WOS:000298342400006
J8AVZC4G	journalArticle	2008	Bult, MJF; van Dalen, T; Muller, AF	Surgical treatment of obesity	EUROPEAN JOURNAL OF ENDOCRINOLOGY		0804-4643	10.1530/EJE-07-0145		More than half of the European population are overweight (body mass index (BMI) > 25 and < 30kg/m(2))and upto 30% are obese (BMI >= 30kg/m(2)). Being overweight and obesity are becoming endemic, particularly because of increasing nourishment and a decrease in physical exercise. Insulin resistance, type 2 diabetes, dyslipidemia, hypertension, cholelithiasis, certain forms of cancer, steatosis hepa…	2008-02	01/07/2022 10:40	01/07/2022 10:40		135-145		2	158														WOS:000253380800001
MZHBU7Z8	book	2009	Oh, KH; Ahn, C	Advances in the Peritoneal Dialysis and Future Prospects		978-1-60741-736-1				Peritoneal dialysis (PD) has been widely used as one of the major renal replacement therapies for end-stage renal disease (ESRD) patients. A new PD fluid is instilled into the peritoneal cavity via peritoneal catheter after the previously instilled fluid has been drained out. Exchange of solutes and water between the body and the peritoneal fluid occurs during PD. PD system has three major compon…	2009	01/07/2022 10:40	01/07/2022 10:40			55						NEPHROLOGY - DIALYSIS - TRANSPLANTATION										WOS:000278693400003			Pages: 73						Kruger, E; Hahn, K
M5FM83IB	journalArticle	2016	Posadzki, P; Mastellos, N; Ryan, R; Gunn, LH; Felix, LM; Pappas, Y; Gagnon, MP; Julious, SA; Xiang, LM; Oldenburg, B; Car, J	Automated telephone communication systems for preventive healthcare and management of long-term conditions	COCHRANE DATABASE OF SYSTEMATIC REVIEWS		1469-493X	10.1002/14651858.CD009921.pub2		Background Automated telephone communication systems (ATCS) can deliver voice messages and collect health-related information from patients using either their telephone's touch-tone keypad or voice recognition software. ATCS can supplement or replace telephone contact between health professionals and patients. There are four different types of ATCS: unidirectional (one-way, non-interactive voice …	2016	01/07/2022 10:40	01/07/2022 10:40				12															WOS:000391317600008
AEBJ5SX6	journalArticle	2013	Aulinas, A; Casanueva, F; Goni, F; Monereo, S; Moreno, B; Pico, A; Puig-Domingo, M; Salvador, J; Tinahones, FJ; Webb, SM	Adrenal insufficiency and adrenal replacement therapy. Current status in Spain	ENDOCRINOLOGIA Y NUTRICION		1575-0922			Adrenal insufficiency (AI) is a rare endocrine disease, associated to increased mortality if left untreated. It can be due to a primary failure of the adrenal glands (primary AI) or malfunctioning of the hypothalamic-pituitary-adrenal axis (HPA) (secondary AI). The lack of data on incidence/prevalence of adrenal insufficiency in Spain complicates any evaluation of the magnitude of the problem in …	2013-03	01/07/2022 10:40	01/07/2022 10:40		136-143		3	60														WOS:000209714400005
NL6QYEIE	journalArticle	2017	Chapple, ILC; Bouchard, P; Cagetti, MG; Campus, G; Carra, MC; Cocco, F; Nibali, L; Hujoel, P; Laine, ML; Lingstrom, P; Manton, DJ; Montero, E; Pitts, N; Range, H; Schlueter, N; Teughels, W; Twetman, S; Van Loveren, C; Van der Weijden, F; Vieira, AR; Schulte, AG	Interaction of lifestyle, behaviour or systemic diseases with dental caries and periodontal diseases: consensus report of group 2 of the joint EFP/ORCA workshop on the boundaries between caries and periodontal diseases	JOURNAL OF CLINICAL PERIODONTOLOGY		0303-6979	10.1111/jcpe.12685		Periodontal diseases and dental caries are the most common diseases of humans and the main cause of tooth loss. Both diseases can lead to nutritional compromise and negative impacts upon self-esteem and quality of life. As complex chronic diseases, they share common risk factors, such as a requirement for a pathogenic plaque biofilm, yet they exhibit distinct pathophysiologies. Multiple exposures…	2017-03	01/07/2022 10:40	01/07/2022 10:40		S39-S51			44														WOS:000418237200004
PD2KMUUI	journalArticle	2016	Ong, T; Ramsey, BW	New Therapeutic Approaches to Modulate and Correct Cystic Fibrosis Transmembrane Conductance Regulator	PEDIATRIC CLINICS OF NORTH AMERICA		0031-3955	10.1016/j.pcl.2016.04.006		Cystic fibrosis transmembrane conductance regulator (CFTR) modulators are clinically available personalized medicines approved for some individuals with cystic fibrosis (CF) to target the underlying defect of disease. This review summarizes strategies used to develop CFTR modulators as therapies that improve function and availability of CFTR protein. Lessons learned from dissemination of ivacafto…	2016-08	01/07/2022 10:40	01/07/2022 10:40		751-+		4	63														WOS:000381954000013
R5RGPLTX	journalArticle	2020	Ruark, J; Mullane, E; Cleary, N; Cordeiro, A; Bezerra, ED; Wu, V; Voutsinas, J; Shaw, BE; Flynn, KE; Lee, SJ; Turtle, CJ; Maloney, DG; Fann, JR; Bar, M	Patient-Reported Neuropsychiatric Outcomes of Long-Term Survivors after Chimeric Antigen Receptor T Cell Therapy	BIOLOGY OF BLOOD AND MARROW TRANSPLANTATION		1083-8791	10.1016/j.bbmt.2019.09.037		CD19-targeted chimeric antigen receptor (CAR) modified T cell immunotherapy is a novel treatment with promising results in patients with relapsed/refractory lymphoid malignancies. CAR T cell therapy has known early toxicities of cytokine release syndrome and neurotoxicity, but little is known about long-term neuropsychiatric adverse effects. We have used patient-reported outcomes, including Patie…	2020-01	01/07/2022 10:40	01/07/2022 10:40		34-43		1	26														WOS:000507718100005
LQPDAGWA	journalArticle	2015	Lakshman, R; Whittle, F; Hardeman, W; Suhrcke, M; Wilson, E; Griffin, S; Ong, KK	Effectiveness of a behavioural intervention to prevent excessive weight gain during infancy (The Baby Milk Trial): study protocol for a randomised controlled trial	TRIALS		1745-6215	10.1186/s13063-015-0941-5		Background: Infancy is a period of rapid growth and habit formation and hence could be a critical period for obesity prevention. Excess weight gain during infancy is associated with later obesity and formula-fed babies are more likely to gain excess weight compared to breastfed babies. The primary trial outcome is a change in the weight standard deviation score from birth to 1 year. Methods/Desig…	06/10/2015	01/07/2022 10:40	01/07/2022 10:40					16														WOS:000362249700001
LPUWAPX7	journalArticle	2001	Bhana, N; Perry, CM	Olanzapine - A review of its use in the treatment of bipolar I disorder	CNS DRUGS		1172-7047	10.2165/00023210-200115110-00005		Olanzapine, a thienobenzodiazepine derivative, is a psychotropic agent that has shown efficacy in the treatment of patients with bipolar 1 disorder. Olanzapine has a multireceptorial binding profile including a greater affinity for serotonin 5-HT2A than for dopamine D-2 receptors. Olanzapine 5 to 20 mg/day demonstrated significantly greater antimanic efficacy than placebo in two double-blind, ran…	2001	01/07/2022 10:40	01/07/2022 10:40		871-904		11	15														WOS:000172474400005
TYZNFNCW	journalArticle	2010	Geddes, J; Ratcliff, R; Allerhand, M; Childers, R; Wright, RJ; Frier, BM; Deary, IJ	Modeling the Effects of Hypoglycemia on a Two-Choice Task in Adult Humans	NEUROPSYCHOLOGY		0894-4105	10.1037/a0020074		Objective: Previous research has demonstrated that hypoglycemia causes reaction times to be slower and more variable. Reaction time tests, however, use multiple cognitive and noncognitive processes. This study is the first to use a validated sequential sampling model (diffusion model) applied to results obtained from a simple 2-choice task in adult humans to assess the effects of hypoglycemia on …	2010-09	01/07/2022 10:40	01/07/2022 10:40		652-660		5	24														WOS:000281338200011
23T77GWT	journalArticle	2013	Mora, M; Aranda, GB; de Hollanda, A; Flores, L; Puig-Domingo, M; Vidal, J	Weight loss is a major contributor to improved sexual function after bariatric surgery	SURGICAL ENDOSCOPY AND OTHER INTERVENTIONAL TECHNIQUES		0930-2794	10.1007/s00464-013-2890-y		The relative contribution of anthropometric, hormonal, and metabolic changes after bariatric surgery (BS) on sexual function (SF) in severely obese subjects is not well established. Prospective observational case series study of 39 men undergoing BS. SF was assessed by means of the international index of erectile function (IIEF) before and at 1 year after surgery. At the same time points, anthrop…	2013-09	01/07/2022 10:40	01/07/2022 10:40		3197-3204		9	27														WOS:000323621500018
2Z4Y3A7K	journalArticle	2009	Nesrallah, GE; Suri, RS; Moist, LM; Cuerden, M; Groeneweg, KE; Hakim, R; Ofsthun, NJ; McDonald, SP; Hawley, C; Caskey, FJ; Couchoud, C; Awaraji, C; Lindsay, RM	International quotidian dialysis registry: Annual report 2009	HEMODIALYSIS INTERNATIONAL		1492-7535	10.1111/j.1542-4758.2009.00391.x		The International Quotidian Dialysis Registry (IQDR) is a global initiative designed to study practices and outcomes associated with the use of hemodialysis regimens of increased frequency and/or duration. Several small studies suggest that compared with conventional hemodialysis (HD), short-daily, nocturnal, and long conventional HD regimens may improve surrogate endpoints and quality of life. H…	2009-07	01/07/2022 10:40	01/07/2022 10:40		240-249		3	13														WOS:000269057200002
94IGBS6D	journalArticle	2014	Pleasants, RA; Ohar, JA; Croft, JB; Liu, Y; Kraft, M; Mannino, DM; Donohue, JF; Herrick, HL	Chronic Obstructive Pulmonary Disease and Asthma - Patient Characteristics and Health Impairment	COPD-JOURNAL OF CHRONIC OBSTRUCTIVE PULMONARY DISEASE		1541-2555	10.3109/15412555.2013.840571		Background: Persons with chronic obstructive pulmonary disease (COPD) and/or asthma have great risk for morbidity. There has been sparse state-specific surveillance data to estimate the impact of COPD or COPD with concomitant asthma (overlap syndrome) on health-related impairment. Methods: The North Carolina (NC) Behavioral Risk Factor Surveillance System (BRFSS) was used to assess relationships …	2014-06	01/07/2022 10:40	01/07/2022 10:40		256-266		3	11														WOS:000336507800003
8NNEHTI3	book	2010	Panossian, LA; Avidan, AY	Narcolepsy and Other Comorbid Medical Illnesses		978-1-4419-0853-7					2010	01/07/2022 10:40	01/07/2022 10:40			105						NARCOLEPSY: A CLINICAL GUIDE										WOS:000272515300012			Pages: 113 DOI: 10.1007/978-1-4419-0854-4_10						Goswami, M; PandiPerumal, SR; Thorpy, MJ
J64SWL6F	journalArticle	2016	Sundh, J; Montgomery, S; Hasselgren, M; Kampe, M; Janson, C; Stallberg, B; Lisspers, K	Change in health status in COPD: a seven-year follow-up cohort study	NPJ PRIMARY CARE RESPIRATORY MEDICINE		2055-1010	10.1038/npjpcrm.2016.73		Health status is a prognostic factor included in the assessment of chronic obstructive pulmonary disease (COPD). The aim of our study was to examine the associations of clinical factors with change in health status over a 7-year follow-up period. In 2005, 970 randomly selected primary and secondary care patients with a COPD diagnosis completed questionnaires including the Clinical COPD Questionna…	20/10/2016	01/07/2022 10:40	01/07/2022 10:40					26														WOS:000386853900004
YI7PQL28	journalArticle	2018	Mundi, MS; Patel, J; McClave, SA; Hurt, RT	Current perspective for tube feeding in the elderly: from identifying malnutrition to providing of enteral nutrition	CLINICAL INTERVENTIONS IN AGING		1178-1998	10.2147/CIA.S134919		With the number of individuals older than 65 years expected to rise significantly over the next few decades, dramatic changes to our society and health care system will need to take place to meet their needs. Age-related changes in muscle mass and body composition along with medical comorbidities including stroke, dementia, and depression place elderly adults at high risk for developing malnutrit…	2018	01/07/2022 10:40	01/07/2022 10:40		1353-1364			13														WOS:000440495400001
UJK7NSUE	journalArticle	2008	Gur, A; Oktayoglu, P	Central nervous system abnormalities in fibromyalgia and chronic fatigue syndrome: New concepts in treatment	CURRENT PHARMACEUTICAL DESIGN		1381-6128	10.2174/138161208799316348		Fibromyalgia (FM) and chronic fatigue syndrome (CFS) are poorly understood disorders that share similar demographic and clinical characteristics. The etiology and pathophysiology of these diseases remain unclear. Because of the similarities between both disorders it was suggested that they share a common pathophysiological mechanisms, namely, central nervous system (CNS) dysfunction. Current hypo…	2008-05	01/07/2022 10:40	01/07/2022 10:40		1274-1294		13	14														WOS:000256618200005
282X3B8P	journalArticle	2013	Ryan, DH; Bray, GA	Pharmacologic Treatment Options for Obesity: What Is Old Is New Again	CURRENT HYPERTENSION REPORTS		1522-6417	10.1007/s11906-013-0343-6		After a long period of failure in development, two new medications (phentermine/topiramate ER - Qsymia (TM) and lorcaserin - BelviqA (R)) have been approved by the US Food and Drug Administration for long-term weight management in persons with obesity (BMI a parts per thousand yenaEuro parts per thousand 30 kg/m(2)) or in overweight persons (BMI a parts per thousand yenaEuro parts per thousand 27…	2013-06	01/07/2022 10:40	01/07/2022 10:40		182-189		3	15														WOS:000318814700009
6WUEREQV	journalArticle	2012	Kang, EW; Pike, F; Ramer, S; Abdel-Kader, K; Myaskovsky, L; Dew, MA; Unruh, M	The Association of Mental Health over Time with Cardiac Outcomes in HEMO Study Patients	CLINICAL JOURNAL OF THE AMERICAN SOCIETY OF NEPHROLOGY		1555-9041	10.2215/CJN.06730711		Background and objectives Poor mental health over time is significantly associated with cardiovascular morbidity and mortality in the general population, which is the leading cause of death in dialysis patients. Most studies of dialysis patients, however, have investigated the relationship between baseline mental health measurements and all-cause mortality and not mental health measured longitudi…	2012-06	01/07/2022 10:40	01/07/2022 10:40		957-964		6	7														WOS:000304975100013
895ECAMF	journalArticle	2017	Abdelaal, M; le Roux, CW; Docherty, NG	Morbidity and mortality associated with obesity	ANNALS OF TRANSLATIONAL MEDICINE		2305-5839	10.21037/atm.2017.03.107		Obesity and its repercussions constitute an important source of morbidity, impaired quality of life and its complications can have a major bearing on life expectancy. The present article summarizes the most important co-morbidities of obesity and their prevalence. Furthermore, it describes classification and grading systems that can be used to assess the individual and combined impact of co-morbi…	2017-04	01/07/2022 10:40	01/07/2022 10:40				7	5														WOS:000401445600008
UFD8GTEK	journalArticle	2013	Malarkey, WB; Jarjoura, D; Klatt, M	Workplace based mindfulness practice and inflammation: A randomized trial	BRAIN BEHAVIOR AND IMMUNITY		0889-1591	10.1016/j.bbi.2012.10.009		We have developed a low dose Mindfulness-Based Intervention (MBI-Id) that reduces the time committed to meetings and formal mindfulness practice, while conducting the sessions during the workday. This reduced the barriers commonly mentioned for non-participation in mindfulness programs. In a controlled randomized trial we studied university faculty and staff (n = 186) who were found to have an el…	2013-01	01/07/2022 10:40	01/07/2022 10:40		145-154			27														WOS:000312629100018
2K2Y9Z89	journalArticle	2015	Bass, R; Eneli, I	Severe childhood obesity: an under-recognised and growing health problem	POSTGRADUATE MEDICAL JOURNAL		0032-5473	10.1136/postgradmedj-2014-133033		Childhood obesity is a serious and urgent public health problem. In the last 10 years, there has been a concerted effort in the USA and globally to develop and implement educational, medical and public health interventions designed to attenuate its growth. The success of these efforts was probably responsible for the plateau in the prevalence rate of childhood obesity noted in the last two years.…	2015-11	01/07/2022 10:40	01/07/2022 10:40		639-645		1081	91														WOS:000363846100006
UGTLFZRC	journalArticle	2015	Welliver, C; Sulaver, R; Whittington, A; Helfand, BT; Cakir, OO; Griffith, JW; McVary, KT	Analyzing Why Men Seek Treatment for Lower Urinary Tract Symptoms and Factors Associated With Nonimprovement	UROLOGY		0090-4295	10.1016/j.urology.2015.08.006		OBJECTIVE To determine the motivating factor for why men seek urologic care and determine persistence of these symptoms and any factors that influence resolution. METHODS Men presenting to an outpatient urology clinic with lower urinary tract symptoms (LUTSs) were prospectively evaluated. At each of 2 visits, surveys were administered including the American Urological Association Symptom Index an…	2015-11	01/07/2022 10:40	01/07/2022 10:40		862-867		5	86														WOS:000366466400006
TU67B3BR	journalArticle	2016	Zhuang, J; Zhan, YQ; Zhang, F; Tang, Z; Wang, JS; Sun, YH; Ding, RJ; Hu, DY; Yu, JM	Self-reported insomnia and coronary heart disease in the elderly	CLINICAL AND EXPERIMENTAL HYPERTENSION		1064-1963	10.3109/10641963.2015.1060983		Objective: We aimed to investigate the association between self-reported insomnia and coronary heart diseases in the elderly Chinese population. Methods and results: A cross-sectional study was conducted in the Beijing and 2982 participants aged 60 years were recruited. The association between self-reported insomnia and coronary heart diseases (CHD) was determined by multiple logistic regression …	02/01/2016	01/07/2022 10:40	01/07/2022 10:40		51-55		1	38														WOS:000367921300007
X8VXIYYE	journalArticle	2010	Nakagawa, H; Niu, K; Hozawa, A; Ikeda, Y; Kaiho, Y; Ohmori-Matsuda, K; Nakaya, N; Kuriyama, S; Ebihara, S; Nagatomi, R; Tsuji, I; Arai, Y	Impact of Nocturia on Bone Fracture and Mortality in Older Individuals: A Japanese Longitudinal Cohort Study	JOURNAL OF UROLOGY		0022-5347	10.1016/j.juro.2010.05.093		Purpose: We evaluated the association of nocturia with fracture and death in a large, community based sample of Japanese individuals 70 years old or older. Materials and Methods: The baseline in this population based study was determined in 2003 by an extensive health interview with each participant. In this study we followed 784 individuals with a mean +/- SD age of 76.0 +/- 4.6 years (range 70 …	2010-10	01/07/2022 10:40	01/07/2022 10:40		1413-1418		4	184														WOS:000282615400059
48KYALF8	journalArticle	2019	Lisspers, K; Larsson, K; Janson, C; Stallberg, B; Tsiligianni, I; Gutzwiller, FS; Mezzi, K; Bjerregaard, BK; Jorgensen, L; Johansson, G	Gender differences among Swedish COPD patients: results from the ARCTIC, a real-world retrospective cohort study	NPJ PRIMARY CARE RESPIRATORY MEDICINE		2055-1010	10.1038/s41533-019-0157-3		The present study aimed to generate real-world evidence regarding gender differences among chronic obstructive pulmonary disease (COPD) patients, especially as regards the diagnosis and outcomes in order to identify areas for improvement and management and optimize the associated healthcare resource allocation. ARCTIC is a large, real-world, retrospective cohort study conducted in Swedish COPD pa…	10/12/2019	01/07/2022 10:40	01/07/2022 10:40					29														WOS:000502995600001
7SLDTMCE	journalArticle	2013	Chung, SD; Chen, YK; Liu, SP; Lin, HC	Association between ED in ankylosing spondylitis: a population-based study	INTERNATIONAL JOURNAL OF IMPOTENCE RESEARCH		0955-9930	10.1038/ijir.2013.14		Even though a growing number of studies have found that patients with ankylosing spondylitis (AS) suffer from sexual problems, only very few studies have specifically addressed the relationship between AS and ED. Using a population-based data set, this case-control study aimed to examine the association of ED with a prior diagnosis of AS in Taiwan. We selected 2213 ED patients >= 40 years old and…	2013-11	01/07/2022 10:40	01/07/2022 10:40		229-233		6	25														WOS:000327002400007
56RFKPXW	conferencePaper	2013	Kozlovszky, M; Bartalis, L; Jokai, B; Ferenczi, J; Bogdanov, P; Meixner, Z; Nemeth, L; Karoczkai, K	Personal health monitoring with Android based mobile devices		978-953-233-076-2				We have developed an Android based mobile data acquisition (DAQ) solution, which collects personalized health information of the end-user, store analyze and visualize it on the smart device and optionally sends it towards to the datacenter for further processing. The smart mobile device is capable to collect information from a large set of various wireless (Bluetooth, and WiFi) and wired (USB) se…	2013	01/07/2022 10:40	01/07/2022 10:40		326-330																	WOS:000333165800063									Biljanovic, P; Butkovic, Z; Skala, K; Golubic, S; CicinSain, M; Sruk, V; Ribaric, S; Hutinski, Z; Baranovic, M; Tijan, E; Mauher, M; Bombek, I
HAUXHFCH	journalArticle	2007	Norman, RJ; Dewailly, D; Legro, RS; Hickey, TE	Polycystic ovary syndrome	LANCET		0140-6736	10.1016/S0140-6736(07)61345-2		Polycystic ovary syndrome is a heterogeneous endocrine disorder that affects about one in 15 women worldwide. The major endocrine disruption is excessive androgen secretion or activity; and a large proportion of women also have abnormal insulin activity. Many body systems are affected in polycystic ovary syndrome, resulting in several health complications, including menstrual dysfunction, inferti…	25/08/2007	01/07/2022 10:40	01/07/2022 10:40		685-697		9588	370														WOS:000249131400033
PVVFVFVW	journalArticle	2021	Hunter, ML; Knuiman, MW; Musk, B; Hui, JN; Murray, K; Beilby, JP; Hillman, DR; Hung, J; Newton, RU; Bucks, RS; Straker, L; Walsh, JP; Zhu, K; Bruce, DG; Eikelboom, RH; Davis, TME; Mackey, DA; James, AL	Prevalence and patterns of multimorbidity in Australian baby boomers: the Busselton healthy ageing study	BMC PUBLIC HEALTH		1471-2458	10.1186/s12889-021-11578-y		Background and objective Chronic medical conditions accumulate within individuals with age. However, knowledge concerning the trends, patterns and determinants of multimorbidity remains limited. This study assessed the prevalence and patterns of multimorbidity using extensive individual phenotyping in a general population of Australian middle-aged adults. Methods Participants (n = 5029, 55% femal…	11/08/2021	01/07/2022 10:40	01/07/2022 10:40				1	21														WOS:000684217000002
U64IYUA2	journalArticle	2019	Yoshikawa, T; Obayashi, K; Miyata, K; Ueda, T; Kurumatani, N; Saeki, K; Ogata, N	Association between glaucomatous optic disc and depressive symptoms independent of light exposure profiles: a cross-sectional study of the HEIJO-KYO cohort	BRITISH JOURNAL OF OPHTHALMOLOGY		0007-1161	10.1136/bjophthalmol-2018-312176		Background Glaucoma may cause physiological and behavioural circadian misalignment because of the loss of intrinsically photosensitive retinal ganglion cells, the primary receptors of environmental light. Although studies have suggested a high prevalence of depression in patients with glaucoma, it is unclear whether the association is independent of the light exposure profiles as an important con…	2019-08	01/07/2022 10:40	01/07/2022 10:40		1119-1122		8	103														WOS:000478915300018
8PQFH9IP	journalArticle	2018	Cozier, YC; Govender, P; Berman, JS	Obesity and sarcoidosis: consequence or contributor?	CURRENT OPINION IN PULMONARY MEDICINE		1070-5287	10.1097/MCP.0000000000000503		Purpose of review Sarcoidosis is a multisystem disease of unknown cause. Obesity can affect many physiological factors. The relationship between obesity and sarcoidosis is unclear, and can been described as posing a 'chicken and egg' scenario for the patient as it is not always clear whether it is a consequence of, or a risk factor for any disease. The purpose of this review is to examine the dua…	2018-09	01/07/2022 10:40	01/07/2022 10:40		487-494		5	24														WOS:000442248700012
32ISGLEW	journalArticle	2014	Obayashi, K; Saeki, K; Kurumatani, N	Association between Melatonin Secretion and Nocturia in Elderly Individuals: a Cross-Sectional Study of the HEIJO-KYO Cohort	JOURNAL OF UROLOGY		0022-5347	10.1016/j.juro.2013.12.043		Purpose: Nocturnal voids are regulated by circadian biological rhythms, including decreased urine production and increased bladder storage capacity at night. A previous experimental study suggested that exogenous melatonin decreases urine production and increases bladder capacity in rats. However, little is known about whether melatonin secretion, which is considerably lower than exogenous melato…	2014-06	01/07/2022 10:40	01/07/2022 10:40		1816-1821		6	191														WOS:000336531100063
[truncated: 61 more rows]
[truncated: 37 more columns]
